# Supplementary material for: Exploring the correlates of frequency of Tai Chi Chuan participation among Chinese adults in an urban context
Source: Front Psychol. 2025 Nov 17;16:1612546. doi: 10.3389/fpsyg.2025.1612546 (PMC12666526; doi:10.3389/fpsyg.2025.1612546)
Supplement: Supplementary file 1 [file Table_1.XLSX]

## Sheet: 真正出结果的数据
Age	Gender	Income	Education	Householdsize	Children	Typesofworkorganizations	Natureoflabor	Workhours	Smoker	Alcohol	Health#10problems	Health#10perception	Yearsof#10participation	FrequencyofTCC	Duration	InvestmentRMB	Migration	Alternate#10space	Distance	High_x0002_intensityTCC	Competitions#10preparation#10motivation	Watched#10competitions	Awards	Previousnon#10martialarts	Previous#10othermartial#10arts	Current#10othermartial#10arts	Currentnonmartialarts	Combat#10motivation	Health#10motivation	Social#10interaction#10motivation	Weightloss#10motivation	Enjoyment#10motivation	Mental#10problems	Partners	Disturbances	Indoorspace
2	1	2	2	3	1	3	2	2	2	2	2	1	3	2	1	3	2	2	4	2	2	2	4	2	2	2	2	2	2	2	2	1	2	4	1	2
1	2	3	3	3	1	3	2	2	2	1	2	2	4	1	1	4	2	2	4	2	2	1	4	2	2	2	2	2	2	2	2	1	2	4	2	1
1	2	1	3	4	1	3	2	2	2	2	2	1	4	1	1	4	2	2	3	2	2	2	4	2	2	2	2	2	2	2	1	1	2	2	2	2
1	2	2	3	1	1	3	3	2	2	1	2	2	4	1	1	4	2	2	4	2	2	1	4	2	2	2	2	2	2	2	2	2	2	4	2	2
1	2	2	3	4	1	3	2	2	2	1	2	1	4	1	1	4	1	2	4	2	2	1	2	1	2	2	1	2	2	2	2	1	2	4	2	2
1	2	2	3	3	1	2	3	2	2	2	2	2	4	1	1	4	2	2	4	2	2	1	2	1	2	2	2	2	2	1	2	1	2	4	2	2
1	1	3	3	4	1	3	2	3	1	3	2	1	4	1	1	4	2	2	3	2	2	2	4	2	2	2	2	2	2	2	1	1	1	4	2	2
1	1	3	3	4	1	3	2	2	2	1	2	2	2	1	1	4	2	2	3	2	2	1	4	2	2	2	2	2	2	2	1	1	1	4	2	2
3	2	2	1	2	2	4	1	1	2	1	2	1	1	3	1	1	2	1	1	2	2	1	3	2	2	2	2	2	2	2	2	1	2	1	1	2
1	2	1	3	4	1	1	3	2	2	1	2	2	2	1	1	4	1	2	3	2	2	1	4	1	1	2	2	2	2	2	2	1	2	2	2	2
1	2	2	3	2	1	5	3	2	2	1	2	2	2	1	1	4	1	2	4	2	1	1	3	1	2	2	2	2	2	1	2	1	2	2	2	1
1	2	3	3	4	1	3	2	3	2	3	2	1	4	1	1	4	2	2	3	2	2	1	4	1	2	2	1	2	2	2	2	1	1	2	1	2
3	2	2	1	3	2	3	2	1	2	1	2	1	3	3	1	1	1	1	2	2	2	1	1	2	2	2	2	2	1	2	2	2	1	1	2	2
3	1	2	1	4	1	5	1	1	1	1	2	1	1	3	1	3	1	1	2	2	2	1	1	1	2	2	1	2	1	2	2	1	2	1	1	2
1	1	1	2	1	1	2	3	2	2	2	2	1	4	1	1	4	1	2	4	2	2	1	2	1	2	2	2	2	2	2	1	1	2	4	1	2
2	2	4	2	3	1	3	2	3	2	1	2	2	4	2	1	4	1	2	3	2	2	2	4	2	2	2	2	2	2	2	1	1	2	4	2	2
1	2	1	2	3	1	1	2	1	2	1	2	1	4	1	1	4	1	2	4	2	2	1	2	1	2	2	1	2	2	2	1	1	1	4	2	2
3	1	2	1	3	2	5	1	2	2	1	1	2	2	4	1	1	1	1	1	2	2	2	2	1	1	2	2	2	2	2	2	1	2	3	1	2
3	2	2	1	2	2	4	1	1	2	2	2	2	1	3	1	1	1	1	1	2	2	2	1	2	2	2	1	2	1	2	2	2	2	2	2	1
3	2	2	1	2	2	5	1	1	2	1	2	1	1	3	1	1	2	1	4	2	2	1	1	1	2	2	1	2	1	2	2	1	2	3	1	2
3	2	2	1	2	2	4	2	1	2	1	2	2	1	3	1	1	1	1	3	2	2	2	1	2	2	2	2	2	1	2	2	1	1	1	1	1
1	2	2	2	2	2	5	2	2	2	1	2	2	2	1	1	4	2	2	3	2	2	1	4	2	2	2	1	2	2	2	2	2	1	2	1	1
1	2	2	2	3	1	4	2	2	2	1	2	2	2	1	1	4	2	2	3	2	2	1	4	2	2	2	1	2	2	2	2	2	1	2	1	2
1	2	2	2	4	1	3	2	2	2	1	2	2	2	1	1	2	2	2	4	2	1	1	4	2	2	2	1	2	2	2	1	1	1	4	1	2
3	2	2	1	3	2	5	1	1	2	2	2	2	1	3	1	3	1	1	2	2	2	2	3	2	2	2	2	2	2	2	2	1	1	1	1	2
1	2	2	2	3	1	4	2	2	2	4	2	2	4	1	1	4	2	2	4	2	2	1	4	2	2	2	1	2	2	2	1	1	2	4	1	2
3	1	2	1	4	1	5	1	1	1	1	2	1	1	3	1	3	2	1	2	2	2	1	1	2	1	1	1	2	1	1	1	1	2	4	2	2
1	2	2	2	3	2	3	2	3	1	3	2	1	4	1	1	4	2	2	4	2	2	1	4	2	2	2	2	2	2	1	2	1	2	4	2	2
1	1	3	2	4	1	3	2	2	2	1	2	2	2	1	1	4	2	2	3	2	2	1	4	2	2	2	2	2	2	2	1	1	2	4	1	2
1	1	4	2	1	2	2	2	3	1	3	2	1	4	1	1	4	2	2	4	2	2	1	4	1	2	2	2	2	2	2	2	2	2	2	1	2
2	1	4	1	4	1	5	1	3	2	2	1	2	2	4	1	1	1	1	2	2	2	2	4	1	1	2	2	2	2	2	2	1	2	3	1	2
2	1	2	2	3	1	2	2	2	2	1	2	1	4	2	1	4	1	2	1	2	2	1	4	1	2	2	2	2	2	2	2	1	2	2	2	2
1	1	2	2	3	1	2	2	2	2	2	2	2	4	1	1	4	2	2	4	2	2	1	4	2	2	2	2	2	2	2	2	1	1	4	2	2
1	1	3	2	4	1	5	2	2	2	1	2	1	4	1	1	4	2	2	4	2	2	1	4	2	2	2	2	2	2	1	2	1	2	2	2	1
3	1	2	2	3	1	2	2	2	2	4	1	2	2	4	1	1	1	1	2	2	2	2	4	2	1	1	1	2	1	2	2	1	2	3	2	2
2	1	2	2	3	1	2	3	2	1	2	2	1	3	2	1	1	2	2	2	2	2	1	3	1	2	1	2	2	2	2	2	1	2	2	2	2
2	2	2	3	3	1	4	3	1	2	1	2	1	4	2	1	4	2	2	1	2	2	2	4	2	2	2	2	2	2	2	2	1	2	2	1	2
2	1	3	3	4	1	4	1	3	2	2	2	2	2	4	1	1	1	1	2	2	2	2	2	2	1	1	1	2	1	2	2	2	2	4	2	1
3	1	2	2	4	1	5	1	1	1	1	2	1	1	3	1	3	2	1	2	2	2	1	3	1	2	2	1	2	1	2	2	1	2	1	2	2
1	2	2	2	3	1	4	2	3	1	2	2	2	4	1	1	4	2	2	4	2	2	1	4	2	2	2	2	2	2	2	2	2	2	4	1	2
1	2	2	2	3	1	4	2	2	2	4	2	2	4	1	1	4	2	2	3	2	2	1	2	1	2	2	2	2	2	1	2	1	2	2	2	2
1	1	2	3	3	1	2	2	2	2	2	2	1	4	1	1	4	2	2	3	2	2	2	4	2	2	2	2	2	2	2	1	1	1	4	2	2
3	1	2	2	4	2	4	2	1	2	3	2	1	4	1	1	4	2	2	3	2	2	1	4	2	2	2	1	2	2	2	2	2	2	2	2	1
1	1	1	3	2	2	4	2	3	1	2	2	1	4	1	1	4	1	2	4	2	2	1	2	1	2	2	1	2	2	2	2	1	2	2	1	2
1	1	4	1	4	1	2	2	4	1	4	1	2	3	2	1	1	2	2	3	2	2	1	4	2	1	1	2	2	2	1	2	1	2	4	2	2
3	2	2	1	2	2	5	1	1	2	1	1	1	1	2	1	4	2	2	3	2	2	1	4	1	2	2	1	2	2	2	1	1	2	2	2	1
1	1	3	3	4	1	3	1	3	1	3	2	1	4	1	1	4	2	2	3	2	2	1	4	1	2	2	1	2	2	2	2	1	1	2	1	2
1	2	2	2	3	2	3	2	1	2	1	2	2	4	1	1	4	1	2	3	2	2	1	3	2	2	2	1	2	2	2	2	1	2	2	2	2
3	2	2	2	2	2	4	2	1	2	1	1	2	1	3	1	3	1	1	1	2	2	2	3	2	2	2	2	2	1	2	2	1	2	1	2	2
1	2	4	2	4	1	3	1	2	2	2	2	2	2	1	1	4	2	2	3	2	2	1	4	2	2	2	1	2	2	2	2	2	1	4	2	1
3	2	2	1	2	2	4	1	1	2	1	1	1	1	2	1	4	2	1	3	2	2	1	4	2	2	2	2	2	2	2	2	1	2	2	2	2
1	1	3	3	4	1	4	2	3	1	2	2	1	4	1	1	4	2	2	4	2	2	1	4	2	2	2	1	2	2	2	1	1	1	4	2	2
1	2	2	2	3	1	4	2	2	2	4	2	2	4	1	1	4	2	2	4	2	2	1	4	2	2	2	2	2	2	2	2	1	2	2	1	2
1	1	3	3	4	1	4	2	3	1	2	2	1	4	1	1	4	2	2	4	2	2	2	4	1	1	2	2	2	2	2	2	1	2	4	1	2
2	1	4	2	4	1	5	1	2	2	4	1	2	2	4	1	1	1	1	1	2	2	2	4	2	1	1	1	2	1	2	2	2	2	4	2	1
3	2	2	2	2	2	3	1	1	2	1	2	1	1	3	1	3	2	2	1	2	2	1	1	1	2	2	1	2	1	2	2	1	2	1	2	2
1	2	2	3	4	1	3	3	1	2	1	2	1	4	1	1	4	1	1	3	2	2	1	4	2	2	2	2	2	2	2	2	2	1	1	1	2
1	2	2	3	3	1	5	1	2	2	1	2	1	4	1	1	4	1	1	3	2	2	1	4	2	2	2	2	2	2	2	2	2	1	1	1	2
3	1	2	2	4	2	4	1	2	2	2	2	2	1	3	1	1	1	1	1	2	2	2	3	2	2	2	2	2	1	2	2	1	2	3	1	2
1	1	2	3	3	1	2	3	2	2	2	2	1	4	1	1	4	2	2	4	2	2	1	4	2	2	2	1	2	1	2	1	1	1	3	2	2
3	1	3	2	4	2	5	1	1	2	3	2	1	1	3	1	1	2	2	1	2	2	1	1	2	1	1	1	2	1	1	1	1	2	3	2	2
1	1	2	3	3	2	5	2	1	2	1	2	2	4	2	1	4	2	1	4	2	2	2	4	2	2	2	2	2	1	2	2	1	2	2	2	1
3	1	2	1	4	2	4	3	1	2	1	1	1	1	2	1	4	2	1	4	2	2	1	4	1	2	2	1	2	1	2	2	1	2	1	1	2
2	1	4	2	4	2	5	1	2	2	4	2	2	2	4	1	1	1	1	1	2	2	1	3	2	2	2	2	2	1	1	2	1	2	3	2	2
1	2	2	2	2	2	5	3	2	2	1	2	2	2	1	1	4	2	2	3	2	2	1	4	2	2	2	2	2	1	2	2	2	2	1	1	2
1	2	2	2	3	1	5	3	2	2	1	2	2	2	1	1	4	1	2	3	2	2	1	4	1	1	2	2	2	2	2	2	1	2	3	1	2
1	1	3	1	4	1	5	1	3	1	2	2	1	4	1	1	4	2	2	4	2	2	1	2	1	1	2	2	2	1	1	1	1	2	2	1	2
1	2	3	3	3	1	4	2	1	2	1	2	1	4	2	1	4	1	1	1	2	2	2	4	2	2	2	2	2	1	2	1	1	2	4	2	2
1	2	3	2	2	1	5	2	2	2	1	2	2	3	2	1	3	2	2	4	2	2	2	4	2	2	2	1	2	1	2	2	1	2	2	1	2
1	2	2	1	4	1	3	3	2	2	1	2	2	2	1	1	4	2	2	3	2	2	1	4	2	2	2	1	2	1	2	1	1	1	3	2	2
3	2	1	1	4	2	5	2	1	1	2	1	1	2	3	2	3	1	1	3	2	2	1	2	2	2	2	1	2	1	1	1	1	2	3	1	2
3	2	2	2	3	2	4	1	1	2	1	1	1	4	3	2	4	1	1	1	2	2	1	2	1	2	2	2	2	1	1	2	1	2	3	2	2
2	2	2	2	3	2	4	3	1	2	1	2	1	3	2	2	1	1	1	2	2	2	2	3	1	2	2	1	2	1	1	1	1	2	3	2	1
2	2	2	3	2	2	5	2	1	2	2	2	1	4	2	2	4	1	2	1	2	2	2	4	2	2	2	1	2	1	2	2	1	2	2	2	2
3	2	2	1	2	1	4	2	1	2	1	2	1	1	2	2	2	1	2	4	2	2	1	4	2	2	2	2	2	1	2	1	1	2	2	2	2
2	2	2	1	4	1	3	2	1	2	1	2	2	2	2	2	4	1	2	3	2	2	2	4	2	2	2	2	2	1	2	2	1	2	2	2	2
3	1	2	1	4	1	5	1	1	1	1	2	1	1	2	2	3	2	1	1	2	2	2	3	2	2	2	2	2	1	2	2	1	2	1	1	2
3	2	2	2	2	1	4	2	1	2	1	2	2	2	2	2	4	2	2	2	2	2	1	1	1	1	2	2	2	1	2	1	1	1	2	2	1
3	2	3	2	1	1	5	2	1	2	1	1	1	4	2	2	4	1	2	3	2	2	2	4	2	1	1	2	2	1	2	2	1	1	3	1	2
2	2	2	2	3	2	4	3	4	2	1	1	1	2	4	2	2	2	1	1	2	2	1	3	1	2	2	2	2	1	2	1	1	2	3	2	2
2	2	2	1	2	2	4	1	1	2	1	2	2	3	2	2	3	2	1	2	2	2	1	3	2	2	2	2	2	1	1	2	2	2	1	2	1
3	2	2	1	2	2	4	2	1	2	1	2	2	1	2	2	3	2	1	2	2	2	2	3	2	2	2	2	2	1	2	2	2	2	1	2	2
3	1	1	2	2	1	4	2	1	2	1	2	1	1	2	2	2	1	2	4	2	2	1	4	2	2	2	2	2	1	2	2	2	2	3	1	2
3	2	2	1	2	2	4	1	1	2	1	1	2	4	2	2	1	1	1	2	2	2	1	2	2	2	2	2	2	1	2	1	2	2	3	2	2
2	1	4	2	2	1	2	2	2	1	4	1	2	4	2	2	1	2	2	4	2	2	2	4	2	1	2	2	2	1	1	2	1	2	2	2	2
3	2	2	2	2	2	5	3	1	2	1	1	1	1	1	2	4	2	2	3	2	2	1	4	2	2	2	2	2	2	2	2	1	2	2	1	2
3	1	1	1	3	2	4	1	1	2	1	1	1	2	4	2	1	2	1	2	2	2	1	3	2	2	2	2	2	1	1	2	1	2	4	2	2
1	2	2	2	4	1	4	2	1	2	1	2	1	4	2	2	4	1	2	3	2	2	2	4	2	2	2	2	2	1	2	2	1	2	2	2	2
2	1	4	1	3	2	5	1	2	1	2	1	1	4	4	2	3	2	1	2	2	1	1	2	2	2	2	2	2	1	2	2	2	2	1	2	2
2	2	2	1	3	1	4	3	1	1	3	1	1	1	2	2	3	2	1	2	2	2	1	3	1	2	2	2	2	1	1	2	2	2	3	1	2
1	2	1	2	3	1	1	2	1	2	1	2	1	2	2	2	4	2	2	3	2	2	1	1	1	1	2	2	2	1	1	1	1	2	4	2	2
3	1	2	1	2	2	4	1	1	2	1	2	2	1	4	2	3	1	1	1	2	2	1	3	1	2	2	2	2	1	2	2	2	2	3	2	2
3	2	2	1	2	2	4	3	1	2	1	2	2	1	4	2	1	1	1	2	2	2	2	3	2	2	2	1	2	1	2	2	1	2	1	1	2
2	2	2	1	3	2	5	3	2	2	1	2	1	3	2	2	3	2	1	2	2	2	1	3	2	2	2	2	2	1	1	2	2	2	1	2	1
3	2	3	2	1	1	5	2	1	2	1	1	1	4	2	2	4	1	2	3	2	2	1	4	1	2	2	1	2	1	2	2	1	1	2	2	1
1	1	1	1	2	2	1	1	2	2	1	1	1	2	2	2	1	2	1	2	2	2	1	2	1	2	2	1	2	1	1	2	1	2	2	2	2
2	2	2	1	4	2	4	1	3	2	1	1	1	4	2	2	1	2	1	1	2	2	1	1	1	2	1	2	2	1	1	2	1	2	1	2	2
2	2	3	1	4	1	3	1	2	2	1	1	1	2	2	2	1	2	1	2	2	2	1	2	1	2	2	2	2	1	1	2	1	2	1	2	2
2	2	2	1	4	1	4	3	2	2	1	1	2	2	2	2	1	2	1	2	2	2	1	2	2	2	2	2	2	1	1	2	1	2	2	2	2
2	2	2	1	2	2	4	1	1	2	1	2	1	3	2	2	3	2	1	2	1	2	1	3	2	1	2	2	2	1	1	1	1	2	2	2	2
2	1	3	1	3	1	2	3	3	2	1	2	2	1	4	2	1	2	1	1	2	1	2	3	1	2	2	1	2	1	2	2	1	1	2	1	2
3	2	2	1	4	2	4	2	1	2	1	2	2	2	1	2	4	1	2	3	2	2	2	3	2	2	2	2	2	2	2	1	1	2	2	2	2
1	2	2	2	3	1	5	2	1	2	1	2	2	4	2	2	4	2	2	3	2	2	2	4	2	2	2	1	2	1	1	1	1	2	2	2	2
3	2	2	1	3	2	4	2	1	2	1	2	2	1	3	2	3	1	1	1	2	1	1	1	2	2	2	2	2	1	1	1	2	2	1	1	2
1	2	3	2	4	1	5	2	2	2	1	1	2	4	2	2	4	1	2	4	2	2	1	4	1	2	2	2	2	1	2	2	1	2	2	2	2
2	2	2	1	3	2	2	1	1	2	1	1	1	2	4	2	1	1	1	1	2	2	1	2	1	2	2	2	2	1	2	2	1	2	1	2	2
1	1	2	2	3	1	4	2	2	2	1	1	2	3	2	2	4	1	2	3	2	2	1	4	2	2	2	1	2	1	2	2	2	2	3	2	2
1	1	4	2	3	1	3	2	2	2	1	2	1	3	2	2	4	2	2	3	2	1	1	3	2	1	2	2	2	1	2	2	1	1	2	2	2
3	1	1	1	2	2	1	1	1	2	3	1	2	4	3	2	1	2	1	1	2	2	1	2	1	2	2	1	2	1	1	2	1	2	2	2	1
1	2	2	2	3	1	5	3	1	2	1	2	1	2	1	2	4	1	2	4	2	2	2	4	2	2	2	2	2	2	2	2	2	2	2	2	1
3	2	2	1	4	2	5	1	2	2	1	1	2	2	3	2	1	2	1	2	2	1	1	2	2	2	2	2	2	1	1	2	2	2	1	2	2
3	2	4	4	2	2	5	3	1	2	1	1	1	4	3	2	1	2	1	1	2	2	1	2	2	2	2	2	2	1	1	2	1	2	2	2	1
2	2	2	1	3	2	3	3	2	1	2	1	2	4	4	2	1	1	1	1	2	2	2	2	1	2	2	2	2	1	1	1	1	2	1	2	2
1	1	3	2	2	1	5	2	1	2	3	1	2	4	2	2	4	1	2	3	2	2	2	4	2	2	2	1	2	1	2	2	1	2	2	2	2
3	2	2	1	3	2	5	1	1	2	1	1	1	4	3	2	1	2	1	1	2	2	2	2	2	2	2	2	2	1	1	2	1	2	3	2	1
3	2	2	1	2	2	3	3	3	1	1	2	2	3	3	2	3	2	1	2	2	1	1	3	2	2	2	2	2	1	1	2	2	2	1	2	2
1	2	3	1	3	1	2	1	2	2	2	2	2	3	3	2	2	2	1	1	2	2	1	1	1	2	2	1	2	1	1	2	1	2	1	1	2
2	2	2	1	2	2	3	1	1	2	1	2	2	3	3	2	3	1	1	2	2	2	2	3	1	2	2	1	2	1	1	1	1	2	3	2	1
2	2	2	1	2	2	4	1	1	2	1	1	1	4	3	2	1	2	1	2	2	2	1	2	2	2	2	2	2	1	1	2	1	2	3	2	1
2	2	2	1	4	1	4	1	1	2	1	1	1	2	3	2	1	2	1	2	2	2	1	1	2	2	2	2	2	1	1	2	1	2	1	1	2
1	1	3	3	2	1	5	2	1	2	1	2	1	3	2	2	4	2	2	3	2	2	1	4	2	2	2	2	2	1	2	2	2	2	2	2	1
1	2	2	3	3	1	5	2	1	2	1	2	2	3	2	2	2	2	2	4	2	2	1	3	2	2	2	2	2	1	2	2	1	2	2	2	2
1	2	2	3	2	1	4	2	1	2	1	2	2	2	2	2	4	1	2	3	2	1	1	1	1	2	2	2	2	1	1	2	1	2	2	2	2
2	1	3	1	3	1	2	3	2	1	1	1	2	2	4	2	3	1	1	1	2	2	2	2	2	2	2	2	2	1	2	2	1	2	3	1	2
2	2	2	3	2	2	3	2	1	2	1	2	2	4	2	2	4	2	2	3	2	2	1	4	2	2	2	2	2	1	2	2	1	2	4	1	2
2	2	2	3	4	1	5	2	1	2	1	2	2	3	2	2	4	2	2	3	2	2	2	4	2	2	2	2	2	1	2	2	1	2	4	2	2
3	2	2	1	3	1	4	2	2	2	2	2	1	3	3	2	1	2	1	2	2	2	2	3	2	2	2	2	2	1	2	2	2	1	3	2	2
2	2	2	1	2	2	5	3	1	2	1	2	2	1	4	2	3	1	1	1	2	2	2	3	2	2	2	2	2	1	2	2	2	2	1	2	2
2	1	4	3	2	2	5	2	2	2	1	2	2	3	2	2	4	2	2	3	2	2	1	1	2	2	2	2	2	1	2	2	1	2	2	2	2
3	2	2	1	2	2	4	1	1	2	1	1	1	2	3	2	1	2	1	1	2	2	2	2	2	2	2	1	2	1	2	2	2	1	3	1	1
3	2	2	1	2	2	4	1	1	2	1	1	1	2	3	2	1	1	1	1	2	2	1	2	2	2	2	2	2	1	2	2	1	2	3	1	2
2	2	2	1	3	2	3	1	1	2	1	1	1	4	3	2	1	1	1	1	2	1	1	2	1	2	2	2	2	1	1	2	2	1	3	1	2
2	2	2	1	4	1	5	3	3	2	1	1	1	4	3	2	1	1	1	2	1	2	1	2	2	2	2	2	2	1	1	2	1	2	1	2	1
2	1	2	1	3	2	5	1	1	2	1	1	2	2	3	2	4	2	1	1	2	2	2	2	2	2	1	2	2	1	1	2	2	1	1	1	2
2	1	2	1	4	1	3	1	3	1	3	1	1	2	4	2	2	2	1	2	2	2	2	2	2	2	2	2	2	1	2	2	2	2	3	1	2
2	1	3	1	3	1	2	1	2	1	4	2	2	1	4	2	1	2	1	2	2	2	2	3	2	2	2	2	2	1	2	1	1	2	1	1	2
3	2	2	1	1	2	4	2	1	2	1	2	1	1	3	2	3	1	1	1	2	2	1	3	2	2	2	1	2	1	2	2	2	2	1	2	2
2	2	2	3	2	2	3	2	1	2	1	2	2	2	2	2	4	1	2	3	2	2	2	4	2	2	2	1	2	1	1	2	1	1	4	2	2
2	2	2	1	4	1	3	3	1	2	1	2	2	3	3	2	3	2	1	2	2	1	1	1	1	2	2	1	2	1	1	2	1	2	3	1	2
3	2	2	1	2	2	4	1	1	2	1	2	1	1	3	2	3	1	1	2	2	2	1	3	1	2	2	2	2	1	2	2	1	2	1	1	2
3	1	2	1	3	2	4	3	2	2	1	1	1	2	3	2	3	1	1	1	2	2	1	2	2	2	2	2	2	1	1	2	1	2	1	2	2
3	2	1	1	4	2	1	3	1	2	3	1	2	4	3	2	3	2	1	1	2	2	1	2	1	2	2	1	2	1	1	2	1	2	1	2	1
2	2	1	3	4	1	2	2	2	2	1	1	2	3	2	2	3	2	2	3	2	2	1	4	2	2	2	2	2	1	2	1	1	2	2	2	1
2	2	2	3	2	2	3	2	1	2	1	2	2	3	2	2	4	2	2	3	2	2	1	4	2	2	2	1	2	1	2	1	1	2	4	2	2
1	1	3	3	1	2	2	2	4	2	1	2	1	4	2	2	4	2	2	3	2	2	2	4	2	2	2	2	2	1	2	1	1	1	4	2	2
3	2	2	1	1	2	4	2	1	2	1	2	1	1	3	2	3	1	1	1	2	2	1	3	2	2	2	1	2	1	2	2	1	2	1	1	2
2	2	2	3	3	2	5	2	1	2	1	2	2	4	2	2	4	1	2	3	2	2	2	4	2	2	2	2	2	1	2	1	1	2	4	2	2
3	2	3	1	4	1	5	1	1	2	1	2	1	2	3	2	3	2	1	1	2	2	2	2	2	2	2	2	2	1	2	2	1	1	1	2	1
3	2	3	1	4	2	5	3	1	2	1	2	2	3	3	2	3	1	1	1	2	2	1	3	1	2	2	2	2	1	1	2	1	2	1	2	2
2	2	2	3	3	2	4	2	1	2	1	2	1	4	2	2	4	1	2	3	2	2	2	4	2	2	2	2	2	1	2	2	2	2	2	1	2
2	2	2	3	3	2	4	2	1	2	1	2	1	4	2	2	4	2	2	3	2	2	2	4	2	2	2	1	2	1	2	2	2	2	2	1	2
3	2	2	1	2	2	4	2	1	2	1	2	1	1	3	2	3	1	1	1	2	2	1	3	2	2	2	1	2	1	2	2	2	2	1	2	1
3	2	2	1	2	2	4	2	1	2	1	2	2	2	3	2	3	1	1	2	2	2	2	2	2	2	2	2	2	1	2	2	2	2	1	2	1
2	1	3	1	4	1	4	2	2	2	2	1	2	2	4	2	3	1	1	1	2	2	1	2	1	2	2	2	2	1	2	2	1	2	1	1	2
3	1	2	1	1	2	5	2	1	2	1	1	1	2	4	2	3	2	1	1	2	2	2	2	2	2	2	1	2	1	2	2	2	1	3	1	1
2	2	2	2	2	1	5	2	3	1	2	2	2	4	2	2	4	1	2	3	2	2	2	4	1	2	2	2	2	1	2	1	1	2	2	2	2
2	2	2	2	3	2	4	2	1	2	1	2	1	2	2	2	4	1	2	3	2	2	1	4	1	2	2	1	2	1	2	2	2	1	2	1	2
3	2	2	1	2	2	4	1	1	2	1	2	1	1	3	2	1	1	1	2	2	2	1	3	2	2	2	2	2	1	2	2	2	1	1	2	2
3	2	3	2	4	2	5	2	1	2	1	2	1	1	2	2	2	2	2	3	2	2	1	4	1	2	2	1	2	1	2	2	2	1	2	1	1
3	1	1	1	2	2	5	1	1	2	1	1	1	2	4	2	3	2	1	2	2	1	1	2	2	2	2	2	2	1	2	2	1	1	3	2	2
3	2	2	2	4	1	4	2	1	2	1	2	1	2	2	2	4	2	2	3	2	2	2	4	1	2	2	2	2	1	2	2	2	2	2	1	2
2	1	2	1	4	1	4	1	3	2	2	1	1	2	4	2	3	2	1	2	2	1	1	3	2	2	2	2	2	1	1	2	1	2	1	1	2
3	2	2	1	1	2	4	2	1	2	1	2	1	1	3	2	3	1	1	1	2	2	2	3	2	2	2	2	2	1	2	2	2	2	3	1	2
3	1	2	1	3	2	4	3	1	2	4	1	1	2	3	2	3	1	1	1	2	2	2	2	2	2	2	2	2	1	1	2	1	2	1	1	2
3	2	2	2	3	1	4	3	2	2	1	2	1	2	1	2	4	1	2	4	2	2	1	4	2	2	2	2	2	2	2	2	1	2	2	1	2
3	1	2	1	4	1	4	2	1	2	1	2	1	3	3	2	1	2	1	1	2	2	2	3	2	2	2	2	2	1	2	2	1	2	3	1	2
3	1	1	1	2	2	1	1	1	2	3	1	2	4	3	2	4	2	1	1	2	2	1	2	2	2	2	2	2	1	2	2	2	2	1	1	2
3	1	1	1	2	2	5	2	1	2	1	2	1	3	3	2	3	1	1	2	2	2	2	3	2	2	2	2	2	1	2	1	1	1	1	2	2
2	2	2	2	2	2	3	2	1	2	1	2	1	4	2	2	4	2	2	3	2	2	1	4	2	2	2	2	2	1	2	2	2	1	2	1	2
2	2	3	2	3	2	5	2	2	2	1	2	1	2	2	2	4	1	2	3	2	2	2	4	2	2	2	2	2	1	2	2	1	2	2	2	2
2	1	2	2	3	2	4	2	1	2	1	2	2	4	2	2	4	1	2	3	1	2	1	3	1	2	2	2	2	1	2	2	1	1	2	2	2
3	2	2	1	2	2	4	1	1	2	1	1	1	2	3	2	4	2	1	1	2	2	2	2	2	2	2	2	2	1	2	2	1	1	3	2	2
2	2	2	3	4	1	5	3	1	2	2	2	1	2	1	2	4	1	2	3	2	2	2	4	2	2	2	2	2	2	2	2	1	2	2	2	2
1	2	3	3	4	1	5	3	3	2	1	2	2	2	1	2	4	2	2	4	2	2	2	4	1	1	2	2	2	2	2	2	1	2	4	1	2
3	2	2	3	4	1	5	2	1	2	1	2	1	1	2	2	4	2	2	3	2	2	1	3	2	2	2	2	2	1	2	2	2	2	2	1	2
2	2	2	3	2	1	4	2	2	2	1	2	1	2	2	2	4	1	2	3	2	2	2	4	2	2	2	2	2	1	1	2	1	2	4	2	2
2	2	3	1	4	1	3	1	2	2	1	1	2	2	3	2	4	2	1	2	2	2	1	2	1	2	2	1	2	1	2	2	1	2	2	1	1
3	2	2	1	2	2	4	1	1	2	1	2	1	1	3	2	3	1	1	2	2	2	1	1	1	2	2	2	2	1	2	2	1	2	1	2	1
2	2	2	3	2	1	4	2	1	2	1	2	1	4	2	2	4	2	2	3	2	2	2	4	2	2	2	2	2	1	2	2	2	1	2	1	2
2	1	1	3	2	1	3	2	1	2	1	2	1	4	2	2	1	2	2	3	1	2	1	3	1	2	2	2	2	1	2	2	1	1	2	2	2
2	2	2	1	2	2	5	1	1	2	1	2	1	2	3	2	4	2	1	2	2	2	1	2	2	2	2	1	2	1	1	2	1	2	3	2	1
2	1	3	3	2	1	5	2	1	2	1	1	2	4	2	2	4	1	2	3	2	2	2	4	1	2	2	1	2	1	2	2	1	2	2	2	2
3	2	1	1	3	2	3	3	1	2	1	2	1	1	3	2	1	2	1	1	2	2	2	1	1	2	2	2	2	1	2	2	2	2	1	2	2
2	2	2	3	4	1	5	2	1	2	1	1	2	3	2	2	4	2	2	3	2	2	2	4	2	2	2	2	2	1	2	2	1	2	4	2	2
3	2	2	2	2	1	4	2	1	2	1	1	1	2	2	2	4	2	2	3	2	2	2	4	2	2	2	2	2	1	2	2	1	2	2	2	1
3	1	2	1	4	1	5	1	1	1	1	2	1	2	3	2	4	2	1	1	2	2	1	2	2	2	2	2	2	1	2	2	1	2	1	2	1
2	2	4	4	2	1	5	1	1	2	1	1	2	4	2	2	4	1	2	3	2	2	2	4	1	2	2	1	2	1	2	2	2	2	4	1	2
1	1	3	1	1	2	2	1	4	2	1	2	2	1	4	2	1	2	1	1	2	1	2	1	2	2	2	2	2	1	2	2	1	1	3	2	2
2	1	1	1	2	2	5	2	1	1	2	2	1	3	4	2	1	2	1	2	2	2	1	1	2	2	2	1	2	1	1	2	1	2	3	2	1
2	1	3	2	2	1	3	1	1	2	1	2	1	4	2	2	4	1	2	3	2	2	1	4	2	2	2	1	2	1	2	2	1	1	4	1	1
1	1	3	2	3	1	3	2	2	2	1	2	1	2	1	2	4	2	2	3	2	2	1	3	2	2	2	2	2	2	1	2	1	2	4	1	2
2	2	2	2	4	1	3	2	4	2	1	2	2	3	2	2	4	1	2	3	2	2	2	4	2	2	2	2	2	1	2	2	2	2	2	2	2
2	2	2	1	2	2	4	3	1	2	1	2	2	3	3	2	1	2	1	2	2	2	2	1	1	2	2	2	2	1	2	2	2	2	1	2	2
1	1	1	2	2	2	1	1	1	2	1	1	2	2	2	2	4	2	2	3	2	2	2	4	1	1	2	2	2	1	2	2	1	2	2	2	1
2	1	2	1	2	2	3	1	1	2	1	2	2	2	4	2	3	1	1	1	2	2	1	2	1	2	2	1	2	1	2	1	1	2	3	1	2
2	1	2	1	3	1	4	1	2	2	1	2	2	2	4	2	2	1	1	1	2	1	1	3	1	2	2	2	2	1	1	2	1	2	1	2	1
2	2	2	1	4	1	5	3	1	2	1	2	1	3	3	2	3	2	1	1	2	2	2	3	2	2	2	2	2	1	2	2	1	2	3	1	2
3	1	2	1	4	2	4	1	2	2	2	2	2	1	4	2	1	1	1	1	2	1	1	1	2	1	1	2	2	1	2	2	1	2	1	2	2
1	2	4	2	3	1	3	2	2	2	2	2	1	4	2	2	4	2	2	3	2	2	1	4	1	2	2	1	2	1	2	2	1	1	2	1	2
3	2	2	1	3	2	3	2	1	2	1	2	2	3	2	2	4	2	2	2	2	2	1	4	2	2	2	2	2	1	2	2	2	2	2	2	2
2	2	3	1	4	1	3	1	3	2	1	2	2	2	4	2	2	1	1	1	2	1	1	2	1	2	2	1	2	2	2	2	1	1	3	1	2
2	2	3	1	4	1	5	1	1	2	1	2	1	1	4	2	1	1	1	1	2	2	2	1	2	2	2	2	2	2	2	2	1	2	1	2	2
3	1	3	2	2	2	5	1	1	1	2	2	1	4	2	2	4	2	2	1	2	2	1	4	2	2	2	2	2	1	2	1	1	1	2	2	1
2	1	4	1	3	2	5	1	3	2	1	2	2	2	3	2	3	2	1	1	2	2	1	2	1	2	2	2	2	1	2	2	2	2	1	2	2
2	2	2	1	2	1	5	2	1	1	1	1	1	2	3	2	3	2	1	1	2	2	1	2	2	2	2	2	2	1	2	2	1	2	1	2	2
3	1	2	1	3	2	4	1	1	2	1	2	1	1	3	2	3	2	1	1	2	2	2	1	2	2	2	2	2	1	2	1	1	1	1	2	1
2	2	2	1	2	2	3	1	1	2	1	2	2	2	3	2	3	1	1	1	2	2	1	3	2	2	2	2	2	1	2	2	1	2	1	1	2
3	1	2	2	2	2	4	2	3	2	2	2	1	2	1	2	4	1	2	4	2	2	2	4	2	2	2	2	2	2	2	2	2	1	4	2	2
1	2	3	2	1	2	2	2	2	2	2	2	1	4	2	2	4	2	2	2	2	2	2	4	1	2	2	1	2	1	2	1	1	2	4	2	2
2	1	3	4	3	1	5	1	2	2	2	2	2	4	2	2	4	1	2	2	1	2	2	4	1	2	2	2	2	1	2	2	1	2	2	2	2
2	2	2	1	4	2	4	1	2	2	1	2	1	1	4	2	3	2	1	1	2	2	2	1	1	2	2	2	2	1	2	2	2	2	4	2	2
3	2	2	2	2	2	4	3	1	2	1	2	1	2	1	2	4	1	2	3	2	2	2	4	2	2	2	2	2	2	2	2	2	2	4	1	2
1	2	1	2	4	2	1	2	2	2	1	1	2	2	2	2	4	1	2	2	2	2	1	4	2	2	2	2	2	1	2	2	2	2	2	1	2
2	1	2	1	4	2	5	1	3	2	1	2	1	2	4	2	3	1	1	1	2	2	2	2	2	2	2	1	2	1	2	1	1	2	1	2	2
2	1	3	1	3	1	4	1	2	2	1	2	2	3	3	2	3	2	1	1	2	2	1	1	1	2	2	2	2	1	2	2	2	2	1	2	1
2	2	4	4	2	2	5	1	1	2	1	1	2	3	2	2	3	1	2	4	2	2	1	3	2	2	2	2	2	1	2	2	1	2	4	2	2
2	2	1	1	4	1	2	3	2	2	1	2	1	3	3	2	3	1	1	1	2	2	2	1	1	2	2	1	2	1	2	2	1	2	2	1	1
2	2	2	2	3	1	4	2	1	2	1	2	2	3	2	2	4	2	2	4	2	2	2	4	2	2	2	1	2	1	2	2	2	2	4	1	2
1	2	3	2	3	2	3	2	3	1	3	2	2	2	1	2	4	2	2	4	2	2	2	4	2	2	2	2	2	2	1	1	1	2	4	2	2
2	2	2	2	3	1	4	2	1	2	1	2	1	4	2	2	4	1	2	4	1	2	1	3	2	2	2	1	2	1	1	1	1	2	2	1	2
2	2	2	2	4	1	5	1	1	2	1	1	2	3	2	2	4	1	2	4	2	2	1	4	2	2	2	1	2	1	2	2	2	2	4	2	1
2	1	3	1	3	1	2	1	2	1	4	2	2	1	4	2	1	2	1	3	2	2	1	1	1	2	2	1	2	2	2	2	1	2	1	1	2
1	2	4	2	3	1	3	2	2	2	2	2	1	4	2	2	4	2	2	3	2	2	2	4	2	2	2	2	2	1	2	1	1	1	4	2	2
3	2	4	1	2	2	5	1	2	2	1	2	1	2	3	2	1	2	1	1	2	2	1	2	2	1	2	2	2	1	2	2	1	2	1	2	2
1	2	3	2	2	1	4	2	3	1	2	2	2	2	1	2	4	2	2	4	2	2	1	4	2	2	2	2	2	2	2	1	1	2	4	1	2
2	1	3	1	2	2	4	1	1	2	2	2	2	1	4	2	1	1	1	1	2	1	1	3	2	2	2	1	2	1	2	2	1	2	1	2	2
2	2	2	1	2	1	4	1	1	2	1	2	1	2	2	2	4	1	2	4	2	2	2	4	2	2	2	2	2	1	2	2	1	2	2	2	2
2	2	2	1	3	1	4	2	2	2	1	2	1	3	2	2	3	1	2	4	2	2	2	3	2	2	2	1	2	1	1	2	1	2	4	1	2
2	2	2	1	3	2	4	1	2	2	1	2	1	1	4	2	1	2	1	3	2	2	1	1	1	2	1	2	2	1	1	1	1	2	3	2	2
2	2	2	1	2	1	4	2	1	2	1	2	1	1	2	2	4	1	2	4	2	2	1	3	2	2	2	2	2	1	2	2	2	2	2	2	2
3	2	2	1	3	2	4	3	1	2	1	1	1	2	3	2	1	1	1	4	2	2	2	2	2	2	2	2	2	1	1	1	1	1	1	2	1
2	1	3	1	1	2	3	1	2	2	2	2	2	1	4	2	1	2	1	1	2	1	2	1	1	2	2	1	2	1	2	2	1	2	1	2	1
3	2	2	1	4	1	4	3	1	2	1	2	1	1	3	2	1	2	1	1	2	2	1	1	2	2	2	2	2	1	2	2	1	2	1	1	2
2	2	3	2	3	2	4	1	2	2	1	2	1	3	2	2	4	2	2	4	2	2	1	4	1	2	2	2	2	1	2	2	1	2	2	1	2
2	1	1	1	2	2	4	2	1	1	2	1	1	3	4	2	1	1	1	3	2	2	1	1	2	2	2	1	2	1	2	1	1	2	1	1	2
3	2	2	1	2	2	4	2	1	2	1	2	2	3	3	2	1	1	1	2	2	2	1	3	1	1	2	2	2	1	2	2	2	2	1	2	2
2	1	3	1	4	2	4	1	1	1	3	1	2	2	4	2	1	2	1	1	2	2	1	2	1	2	2	2	2	1	2	2	1	2	2	1	1
2	2	2	2	2	2	3	1	1	2	1	2	2	2	2	2	4	2	2	4	2	2	1	4	1	2	2	1	2	1	2	1	1	2	4	2	2
3	1	1	1	4	2	5	2	1	2	1	2	1	1	3	2	1	1	1	2	2	2	1	1	2	2	2	2	2	1	2	2	2	1	1	2	2
1	2	2	2	1	2	2	2	3	1	3	2	1	4	2	2	4	2	2	3	2	2	2	4	1	2	2	1	2	1	2	2	2	1	4	2	2
3	2	2	1	2	2	4	1	1	2	1	2	1	3	3	2	1	2	1	1	2	2	2	1	2	2	2	2	2	1	2	2	1	1	1	1	2
1	1	3	2	4	1	5	2	3	2	2	2	2	2	1	2	4	2	2	4	2	2	2	4	2	2	2	2	2	2	2	2	1	2	2	1	2
3	2	2	1	1	2	4	2	1	2	1	2	1	1	3	2	2	1	1	2	2	2	1	3	2	2	2	1	2	1	2	2	1	2	1	2	2
1	1	3	1	3	2	3	2	2	2	3	2	1	2	2	2	4	2	2	3	2	2	2	4	2	2	2	2	2	1	2	1	1	1	4	1	2
3	2	2	2	2	1	4	2	1	2	1	2	1	1	1	2	4	2	2	3	2	2	1	3	2	2	2	2	2	2	2	2	2	2	2	1	2
3	2	2	1	2	2	4	1	1	2	1	2	2	3	3	2	3	1	1	2	1	2	1	3	2	2	2	2	2	1	1	2	1	2	2	1	2
3	1	2	2	4	1	5	2	1	2	1	2	1	3	1	2	4	2	2	3	2	2	1	4	2	2	2	1	2	2	2	2	2	1	4	1	2
3	1	2	1	4	1	3	3	3	1	3	1	1	2	4	2	2	2	1	2	2	1	2	2	2	2	2	2	2	1	2	2	1	2	1	2	1
3	1	2	2	4	1	5	2	1	2	1	2	1	3	1	2	4	1	2	4	2	2	1	1	1	2	2	1	2	2	2	1	1	2	2	1	1
1	2	4	2	3	1	3	2	2	2	2	2	1	4	2	2	4	2	2	4	2	2	1	2	1	2	2	2	2	1	2	2	1	2	2	2	2
2	2	2	1	3	1	4	2	1	2	1	1	2	2	3	2	1	1	1	1	2	2	2	2	1	2	2	2	2	1	2	2	1	2	2	1	1
1	1	3	2	4	1	3	2	3	2	1	2	1	2	1	2	4	2	2	4	2	2	1	4	1	2	2	1	2	2	2	2	1	2	2	2	2
3	2	2	2	2	1	4	2	1	2	2	2	1	1	1	2	4	2	2	4	2	2	1	1	2	2	2	2	2	2	2	2	2	1	2	2	2
2	2	2	1	4	1	3	3	1	2	1	2	1	3	3	2	4	2	1	2	2	2	1	1	1	2	2	1	2	1	2	2	1	2	1	1	2
2	2	2	2	2	1	5	1	1	2	1	2	1	4	2	2	4	1	2	4	2	2	2	4	1	2	2	1	2	1	2	2	1	2	2	2	2
3	2	2	1	4	1	4	2	1	2	1	2	1	1	2	2	4	2	2	4	2	2	1	3	2	2	2	2	2	1	2	2	2	2	2	2	2
2	1	2	1	2	2	5	1	1	2	1	2	1	1	4	2	4	2	1	2	2	2	2	1	2	2	2	2	2	2	2	2	1	2	1	1	2
2	2	2	1	4	2	3	2	1	2	1	2	2	1	4	2	4	2	1	2	2	2	1	1	1	2	2	1	2	1	2	2	1	2	1	2	2
1	2	2	2	1	1	3	2	3	2	2	2	2	2	2	2	4	2	2	4	2	2	1	4	2	2	2	1	2	1	2	1	1	1	4	2	2
3	2	2	2	1	1	4	2	1	2	1	2	1	1	1	2	4	1	2	3	2	2	1	4	2	2	2	2	2	2	2	2	2	1	2	2	2
2	2	2	1	4	2	4	1	1	2	2	2	1	1	4	2	4	2	1	2	2	2	1	1	2	2	2	2	2	1	2	2	1	2	1	1	2
1	2	4	2	3	1	3	2	2	2	2	2	1	2	1	2	4	2	2	4	2	2	1	4	1	2	2	1	2	2	2	1	1	1	2	1	2
3	1	2	1	3	1	4	3	2	2	1	1	2	2	4	2	2	1	1	1	2	2	1	2	1	2	2	1	2	2	2	2	1	2	2	2	1
3	1	3	1	4	2	5	1	1	2	1	2	1	3	3	2	4	1	1	2	2	2	1	1	2	2	2	2	2	1	2	2	2	1	3	2	2
3	1	1	1	3	2	5	1	1	2	1	1	1	2	4	2	2	2	1	2	2	1	1	2	2	2	2	2	2	1	2	2	1	2	3	2	2
2	1	2	1	2	2	4	2	1	2	1	2	1	1	4	2	1	1	1	2	2	2	1	1	2	2	2	2	2	1	2	2	2	2	2	1	2
3	2	1	2	3	2	5	2	1	2	1	2	1	1	1	2	4	1	2	4	2	2	1	4	1	2	2	1	2	2	1	1	1	2	2	2	1
3	1	1	1	3	2	3	3	1	2	1	2	2	4	4	2	1	1	1	2	2	2	2	2	2	2	2	2	2	1	2	2	1	1	3	1	2
2	2	2	4	4	1	5	2	3	2	1	2	1	3	2	2	4	2	2	3	2	2	2	4	2	2	2	1	2	1	2	2	2	2	4	1	2
2	2	2	1	3	2	5	1	1	2	1	1	2	4	3	2	3	1	1	1	2	2	1	2	1	2	2	2	2	1	2	2	1	2	1	2	2
2	1	3	1	4	1	4	1	2	2	1	2	1	4	3	2	3	2	1	1	2	2	2	2	2	2	2	2	2	1	2	2	1	2	1	2	2
2	2	2	4	2	2	3	2	1	2	1	2	1	2	2	2	1	2	2	4	2	2	2	4	2	1	2	2	2	1	1	2	1	2	2	2	2
2	2	2	4	2	2	3	1	1	2	1	2	2	3	2	2	2	1	2	4	2	2	2	4	2	2	2	2	2	1	2	2	2	2	4	2	2
2	2	2	1	4	1	4	3	1	2	1	2	1	4	3	2	2	1	1	2	2	2	1	3	2	2	2	1	2	1	1	1	1	2	1	2	1
3	2	2	1	2	2	4	2	1	2	1	2	1	3	3	2	3	1	1	2	2	2	2	1	2	2	2	2	2	1	2	2	2	1	2	1	2
2	2	2	4	2	2	4	2	1	1	2	2	1	4	2	2	4	2	2	4	2	2	2	4	2	2	2	2	2	1	1	2	2	2	2	2	1
2	2	2	4	3	1	3	2	1	2	1	2	2	3	2	2	4	2	2	4	2	2	2	4	2	2	2	2	2	1	2	2	1	2	2	2	1
1	2	3	2	3	1	3	1	3	2	1	2	1	4	2	2	4	2	2	4	2	2	2	4	2	2	2	2	2	1	2	1	1	1	4	2	2
1	2	2	1	2	2	5	3	2	2	1	2	2	4	3	2	3	2	1	1	2	2	1	2	1	2	2	1	2	1	2	2	1	2	2	2	1
3	2	2	1	4	1	4	1	1	2	1	2	1	1	3	2	3	2	1	1	2	2	2	1	1	2	2	2	2	1	2	2	2	2	1	2	2
2	1	2	1	3	2	5	1	3	2	1	2	1	1	4	2	1	2	1	1	2	2	1	1	1	2	2	1	2	1	1	1	1	2	3	1	2
2	2	2	1	4	2	4	1	1	2	1	2	2	1	3	2	3	1	1	2	2	2	1	1	2	2	2	1	2	1	1	2	1	2	3	1	2
2	2	2	1	3	1	5	1	2	2	1	1	1	4	3	2	3	1	1	1	2	1	1	4	1	2	2	2	2	1	2	2	2	1	3	1	2
3	2	2	1	4	1	5	1	1	2	1	2	2	3	3	2	3	2	1	2	2	2	1	3	1	2	2	2	2	1	2	2	2	2	1	1	2
2	2	2	4	4	1	3	2	2	1	2	1	1	2	2	2	4	2	2	4	2	2	2	3	2	2	2	2	2	1	2	2	1	1	4	1	1
1	1	2	4	4	1	3	1	2	2	1	1	2	2	2	2	4	1	2	4	2	2	1	4	1	2	2	1	2	1	2	2	1	2	2	1	2
3	2	2	1	2	2	4	1	1	2	1	2	1	3	3	2	3	2	1	1	2	2	2	1	2	2	2	2	2	1	2	2	1	2	1	2	2
2	2	3	1	1	2	4	1	2	2	1	2	2	2	3	2	3	1	1	2	2	2	1	4	2	2	2	2	2	1	2	2	1	2	1	2	2
1	1	1	1	3	2	1	3	1	2	1	1	1	2	4	2	1	1	1	2	2	2	2	4	2	1	1	1	2	1	2	2	2	2	4	2	1
2	2	2	1	4	1	3	3	1	2	1	2	1	3	3	2	2	1	1	2	2	2	2	1	2	2	2	2	2	1	2	2	2	2	1	2	2
3	2	2	1	2	2	4	1	1	2	1	2	1	3	3	2	2	2	1	1	2	2	2	1	2	2	2	2	2	1	2	2	1	2	1	1	2
1	2	3	2	3	1	2	2	3	2	1	2	1	4	2	2	4	2	2	4	2	2	2	4	1	2	2	2	2	1	2	2	1	2	2	2	2
2	2	2	1	4	1	3	3	1	2	1	2	1	3	3	2	2	2	1	1	2	2	2	1	1	2	2	2	2	1	1	2	1	2	3	2	1
2	1	2	1	4	1	4	1	2	2	1	2	2	1	4	2	2	1	1	2	2	2	2	3	2	2	2	2	2	1	2	2	2	2	1	2	1
2	2	1	1	2	2	3	3	1	2	2	2	1	3	3	2	2	2	1	2	1	2	1	1	1	2	2	1	2	1	2	2	2	2	2	2	2
2	2	2	1	2	2	4	3	1	2	1	1	1	4	3	2	4	1	1	2	2	2	1	4	2	2	2	2	2	1	2	2	2	2	3	1	2
3	2	2	1	4	1	5	1	1	2	1	2	2	3	3	2	2	1	1	2	2	2	1	1	2	2	2	2	2	1	2	2	2	2	1	2	1
3	2	3	1	1	2	5	1	1	2	1	2	1	1	3	2	2	1	1	2	2	2	1	1	1	2	2	2	2	1	2	2	2	2	1	1	2
2	1	2	1	4	1	4	2	2	1	2	2	1	3	4	2	2	1	1	2	2	2	1	1	2	2	2	1	2	1	2	2	1	2	2	2	2
3	2	2	1	4	1	4	1	1	2	1	2	1	2	2	2	4	2	2	2	2	2	2	4	1	2	2	1	2	1	2	2	1	1	4	1	2
1	2	3	2	4	1	3	2	3	2	1	2	1	2	1	2	4	2	2	4	2	2	1	4	1	2	2	1	2	2	2	2	1	1	2	1	2
2	2	4	2	2	2	5	1	2	2	1	2	1	3	2	2	4	1	2	2	2	2	1	3	2	2	2	2	2	1	2	2	2	2	2	2	2
2	2	2	1	3	2	5	3	1	2	1	2	2	3	4	2	3	1	1	1	1	2	1	3	1	2	2	2	2	1	2	1	1	2	2	2	1
2	2	3	2	3	2	5	1	1	2	1	2	1	4	2	2	4	1	2	2	2	2	1	3	2	2	2	2	2	1	2	2	1	1	2	2	1
2	1	3	1	4	1	3	3	3	1	1	1	2	2	4	2	2	1	1	1	2	1	1	3	1	2	2	2	2	1	1	2	1	1	1	1	2
3	1	2	1	1	2	5	2	1	2	1	2	1	3	3	2	2	2	1	1	2	2	2	4	2	2	2	1	2	1	2	2	2	1	3	1	1
3	2	2	1	2	2	4	1	1	2	1	2	1	1	3	2	2	1	1	2	2	2	1	4	1	2	2	2	2	1	2	2	2	2	3	1	2
2	2	2	1	3	2	4	3	1	2	1	2	2	3	2	2	2	2	2	2	2	2	1	3	2	2	2	2	2	1	2	1	1	2	4	2	2
2	2	1	1	4	1	3	2	1	2	1	1	1	4	3	2	1	2	1	2	2	2	1	4	2	2	2	2	2	1	2	2	1	2	1	2	2
1	2	3	2	4	1	3	2	2	2	2	2	1	2	1	2	4	2	2	4	2	2	1	4	2	2	2	1	2	2	2	2	2	1	2	1	1
2	1	2	1	3	1	2	3	3	2	1	2	2	2	4	2	1	1	1	1	2	2	1	4	2	2	2	2	2	1	2	2	1	2	3	2	2
2	1	2	1	3	2	2	1	1	2	1	2	2	2	3	2	1	2	1	2	2	2	1	3	1	2	2	2	2	1	2	2	1	1	1	2	2
2	2	3	2	3	2	4	1	1	2	1	1	1	4	2	2	4	2	2	2	2	2	2	4	2	2	1	2	2	1	2	1	1	2	2	2	1
2	2	3	2	4	1	3	1	2	2	1	2	2	4	4	2	1	1	1	2	2	2	2	4	2	2	2	2	2	1	2	2	1	2	3	1	2
1	2	3	2	4	1	3	2	3	2	1	2	1	2	1	2	4	2	2	4	2	2	1	4	1	2	2	1	2	2	2	1	1	1	2	1	2
3	2	2	2	4	1	5	2	1	2	1	1	1	1	2	2	4	1	2	2	2	2	1	3	1	2	2	1	2	1	2	2	2	2	2	2	1
2	1	3	2	4	1	4	1	1	2	2	2	2	1	4	2	1	2	1	1	2	1	1	1	2	2	2	2	2	1	2	2	1	2	1	2	1
2	2	1	2	4	1	2	3	1	2	1	2	1	3	2	2	4	2	2	2	2	2	1	4	2	2	2	2	2	1	2	2	2	1	2	1	2
1	2	3	2	1	2	3	3	2	2	2	2	1	4	2	2	4	2	2	2	2	2	1	4	1	1	2	2	2	1	1	1	1	2	4	2	2
2	2	2	2	4	1	5	2	1	2	1	2	1	2	1	2	4	2	2	3	2	2	2	4	2	2	2	2	2	2	2	2	2	2	2	2	1
2	2	2	3	2	2	5	1	1	2	1	2	2	3	3	2	1	2	1	2	2	2	1	3	1	2	2	2	2	1	2	2	1	2	4	1	2
3	2	2	2	4	1	4	2	2	2	1	2	1	2	1	2	4	1	2	4	2	2	2	4	2	2	2	2	2	2	2	2	2	2	2	2	2
2	2	2	2	3	2	4	1	2	2	1	2	2	3	3	2	3	1	1	2	2	2	1	3	2	2	2	2	2	1	1	2	1	2	1	2	2
3	1	3	2	2	2	4	1	1	2	1	2	1	3	3	2	3	1	1	2	2	2	1	3	2	2	2	2	2	1	2	2	1	2	2	1	2
3	2	2	1	1	2	4	2	1	2	1	2	1	1	3	2	1	1	1	2	2	2	1	3	2	2	2	2	2	1	1	2	1	2	3	1	2
3	1	2	1	2	2	4	1	1	2	2	2	2	1	4	2	1	1	1	1	2	1	1	3	1	2	2	1	1	1	1	1	1	2	1	2	1
2	1	1	2	2	2	2	2	1	2	1	2	1	3	2	2	3	2	2	2	2	2	1	4	1	2	2	2	2	1	2	2	2	2	2	2	2
1	1	3	2	4	1	5	3	2	2	1	2	2	2	2	2	4	1	2	2	2	2	1	4	2	1	2	2	2	1	1	1	1	2	4	2	2
3	2	2	2	2	2	5	1	1	2	1	1	2	2	3	2	3	1	1	2	2	2	2	4	2	2	2	2	2	1	2	2	2	2	1	2	2
2	1	2	1	3	1	2	3	2	2	2	1	2	2	4	2	3	1	1	1	2	2	1	2	2	2	2	1	2	1	2	1	1	1	3	2	2
1	1	3	2	4	1	4	2	2	2	1	2	2	2	2	2	4	1	2	2	2	2	1	4	2	1	2	2	2	1	1	1	1	2	2	1	2
1	2	1	3	4	2	1	2	2	2	1	1	2	2	2	2	4	1	2	3	2	2	1	4	2	2	2	1	2	1	2	2	2	1	2	1	1
2	2	2	3	4	2	4	2	1	2	1	2	1	3	2	2	4	2	2	3	2	2	2	4	2	2	2	2	2	1	2	2	1	2	2	1	2
3	1	2	2	2	2	4	1	1	1	2	1	2	2	3	2	3	1	1	2	2	2	1	1	2	2	2	2	2	1	2	2	1	2	1	2	2
2	2	1	3	4	2	2	2	1	2	1	2	2	2	1	2	4	1	2	2	2	2	1	4	2	2	2	2	2	2	2	2	2	2	2	1	2
2	1	3	2	4	2	5	1	2	2	1	1	2	2	3	2	1	1	1	2	2	2	1	2	2	2	2	2	2	1	2	1	1	2	3	2	2
3	2	2	3	3	2	5	3	1	2	1	1	1	1	2	2	4	1	2	4	2	2	2	4	2	2	2	2	2	1	2	2	2	1	2	1	2
1	2	3	3	3	1	3	2	3	2	1	2	1	4	2	2	4	2	2	2	2	2	1	1	1	2	2	1	2	1	2	2	1	2	2	1	2
2	1	3	3	4	1	5	2	1	2	4	2	2	3	2	2	4	1	2	2	2	2	2	4	2	2	2	2	2	1	2	2	1	2	2	2	2
2	2	1	3	3	1	5	3	1	2	1	2	2	3	2	2	4	2	2	2	1	2	1	4	1	2	2	1	2	1	2	2	1	2	4	1	2
3	2	2	2	2	2	5	2	1	2	1	2	1	2	1	2	4	1	2	1	2	2	1	4	2	2	2	2	2	2	2	2	1	2	2	2	1
2	2	2	2	1	2	4	1	2	2	1	1	1	2	3	2	1	1	1	1	2	2	1	2	1	2	2	2	2	1	2	1	1	2	1	2	1
3	2	2	3	2	2	4	2	1	2	1	1	1	3	2	2	2	2	2	2	2	2	2	4	1	2	2	2	2	1	2	1	1	2	4	1	2
2	2	2	2	3	2	5	1	1	2	1	2	1	4	3	2	1	1	1	2	1	1	1	1	1	2	1	1	2	1	1	2	1	2	3	2	1
3	1	2	3	4	2	5	2	1	2	1	2	1	2	1	2	4	1	2	3	2	2	2	4	2	2	2	2	2	2	2	2	2	2	2	2	1
2	2	1	2	3	2	3	2	3	1	3	1	1	2	3	2	1	2	1	2	2	1	1	1	1	2	2	1	2	1	2	2	1	2	3	1	2
2	2	2	3	2	2	4	2	2	2	1	2	2	3	2	2	2	1	2	2	2	2	2	4	2	2	2	2	2	1	2	2	1	2	2	2	2
2	2	2	3	3	2	3	3	2	2	1	2	2	2	2	2	4	1	2	1	2	2	1	2	1	2	2	1	2	1	2	1	1	2	4	1	2
2	2	2	3	4	1	4	2	2	2	1	2	2	2	1	2	4	1	2	3	2	2	2	4	2	2	2	2	2	2	2	2	2	2	2	2	1
3	2	2	2	2	2	4	2	1	2	1	2	1	1	3	2	3	1	1	2	2	2	1	3	2	2	2	2	2	1	2	2	2	1	1	2	2
2	2	2	3	4	1	5	3	2	2	1	2	1	2	2	2	4	1	2	2	2	2	1	4	1	2	2	2	2	1	2	2	2	2	2	2	2
2	2	2	2	3	2	5	2	1	2	1	2	2	2	2	2	4	1	2	2	2	2	2	3	2	2	2	2	2	1	1	2	1	2	4	2	2
1	2	1	2	4	2	1	3	3	2	1	2	1	4	2	2	4	2	2	2	2	2	2	4	1	2	2	1	2	1	2	2	1	1	2	1	2
2	1	2	2	3	1	2	3	2	2	2	2	2	2	4	2	3	1	1	1	2	2	1	2	1	2	2	2	2	1	1	2	1	2	1	2	2
1	2	2	2	3	2	5	2	2	2	1	2	2	2	2	2	4	1	2	2	2	2	1	4	2	2	2	2	2	1	2	2	1	2	2	2	1
2	1	1	2	2	2	5	2	1	1	2	2	1	3	4	2	3	1	1	2	2	2	2	3	2	2	2	2	2	1	2	2	2	1	2	1	2
2	2	3	3	4	1	5	1	1	2	1	2	1	4	3	2	3	2	1	2	2	2	1	2	2	2	2	2	2	1	2	2	1	2	1	2	2
2	2	2	2	4	2	4	1	1	2	1	2	2	1	3	2	3	1	1	2	2	2	1	3	2	2	2	1	2	1	2	2	1	1	1	2	2
3	1	4	3	3	2	5	1	1	2	1	1	2	4	3	2	3	1	1	1	2	1	1	3	2	2	2	2	2	1	2	2	1	2	1	2	2
3	2	2	2	4	2	5	1	1	2	1	2	1	1	3	2	2	2	1	2	2	2	1	3	2	2	2	2	2	1	2	2	1	2	3	1	2
2	1	3	3	2	2	5	3	1	2	1	1	2	4	2	2	4	1	2	2	2	2	1	3	2	2	2	1	2	1	2	2	1	2	2	1	2
3	2	2	2	3	2	4	2	1	2	1	2	2	2	3	2	4	2	1	1	2	2	1	2	2	2	2	2	2	1	2	2	1	2	1	2	2
3	2	4	4	2	2	5	1	1	2	1	2	2	2	3	2	4	2	1	2	2	2	1	3	1	2	2	1	2	1	2	2	1	2	3	2	1
1	2	2	3	2	2	5	2	1	2	1	2	2	4	2	2	4	2	2	2	2	2	1	4	1	2	2	1	2	1	2	2	1	2	4	2	1
3	2	2	2	2	2	5	1	1	2	1	2	1	2	3	2	4	1	1	1	2	2	2	2	2	2	2	2	2	1	2	2	1	2	1	2	2
1	2	1	3	2	2	1	2	4	2	1	2	1	4	2	2	4	2	2	2	2	2	2	4	1	2	2	1	2	1	2	2	1	2	2	1	2
3	2	2	1	3	1	3	2	2	2	1	1	1	1	2	2	4	1	2	2	2	2	2	4	2	2	2	2	2	1	2	2	2	1	2	1	2
1	2	2	1	3	2	4	3	1	2	1	2	2	3	2	2	4	1	2	2	2	2	2	4	2	2	2	2	2	1	1	2	1	2	2	2	2
1	2	2	1	3	2	5	3	2	2	1	2	1	2	2	2	4	2	2	3	2	2	1	4	1	2	2	1	2	1	2	2	1	2	4	2	1
3	2	2	2	4	1	5	1	1	2	1	2	2	3	3	2	2	2	1	2	2	2	2	3	2	2	2	2	1	1	2	1	1	2	1	2	2
1	2	2	3	3	1	2	2	3	2	1	2	1	2	1	2	4	2	2	3	2	2	1	3	2	2	2	2	2	2	1	2	1	2	4	2	2
1	1	3	3	3	1	2	2	3	2	1	2	2	2	1	2	4	2	2	4	2	2	2	4	2	2	2	2	2	2	2	2	1	2	4	2	2
3	2	2	2	1	2	4	2	1	2	1	2	1	1	3	2	2	1	1	3	2	2	1	3	1	2	2	1	2	1	2	2	1	2	1	1	2
1	2	4	2	3	1	3	3	3	2	1	2	2	4	2	2	4	2	2	4	2	2	1	4	1	2	2	1	2	1	2	1	1	2	4	2	2
3	2	3	3	1	2	5	2	1	2	1	2	1	1	1	2	4	2	2	3	2	2	1	1	2	2	2	2	2	2	2	2	2	2	2	2	2
1	1	1	3	4	2	1	3	2	2	1	1	2	2	2	2	4	2	2	3	2	2	1	4	2	2	2	1	2	1	2	1	1	1	4	2	2
3	1	3	2	2	2	5	1	1	2	1	2	2	3	3	2	4	1	1	2	2	2	1	3	2	2	2	2	2	1	2	2	2	2	1	2	2
3	1	3	1	4	2	5	3	1	2	2	2	2	4	2	2	4	1	2	3	2	2	2	4	2	2	2	2	2	1	2	2	2	2	2	2	2
3	2	2	3	1	2	4	2	1	2	1	2	1	1	1	2	4	2	2	3	2	2	2	4	2	2	2	2	2	2	2	2	2	2	2	2	2
2	1	3	2	4	2	4	1	1	2	3	1	2	1	4	2	1	2	1	1	2	1	1	3	2	2	2	1	2	1	2	2	1	2	1	2	2
1	1	2	2	3	2	4	3	2	2	1	1	2	2	4	2	2	1	1	1	2	1	1	2	1	2	2	1	2	2	2	2	1	2	1	1	2
2	2	2	2	2	2	5	1	1	2	1	2	2	2	4	2	4	2	1	1	2	2	2	4	2	2	2	2	2	1	2	2	1	2	1	2	2
1	2	3	3	4	1	5	2	3	2	1	2	2	2	1	2	4	2	2	4	2	2	1	4	2	2	2	1	2	2	2	1	1	1	4	2	2
1	1	3	3	2	2	4	2	2	1	4	2	2	4	2	2	2	2	2	3	2	2	2	4	1	2	2	2	2	1	1	2	1	2	4	2	1
1	2	3	3	2	2	1	2	2	2	1	2	1	4	2	2	4	2	2	3	2	2	2	4	1	2	2	2	2	1	2	1	1	2	4	1	2
1	2	2	3	2	2	5	1	1	2	1	2	2	4	2	2	4	2	2	3	2	2	2	4	2	2	2	2	2	1	2	2	2	1	2	1	2
3	1	2	2	4	2	3	3	2	2	1	2	1	2	4	2	2	2	2	2	2	1	1	3	2	2	2	2	2	1	1	2	1	2	3	2	2
3	1	2	2	4	2	4	3	2	2	2	2	2	3	3	2	3	1	2	2	2	2	2	3	1	2	2	1	2	1	2	2	2	2	3	1	2
3	2	2	2	2	2	4	1	1	2	1	2	1	3	3	2	3	2	1	1	2	2	2	3	2	2	2	2	2	1	2	2	1	2	1	1	2
1	1	2	2	3	2	3	1	1	2	1	2	1	3	2	2	4	1	2	3	2	2	2	4	2	2	2	1	2	1	2	2	2	2	2	2	1
1	2	1	2	3	2	4	2	2	2	1	2	1	2	1	2	4	2	2	3	2	2	2	4	2	2	2	2	2	2	2	1	2	1	2	1	2
3	2	2	2	4	2	5	3	1	2	1	2	1	1	3	2	3	2	1	2	2	2	1	3	2	2	2	2	2	1	2	2	1	2	1	1	2
2	2	1	1	3	1	5	3	1	2	1	2	2	3	2	2	4	1	2	3	2	2	2	4	2	2	2	2	2	1	2	2	1	2	4	2	2
2	2	2	3	2	2	4	2	1	2	1	2	1	3	1	2	4	1	2	3	2	2	2	4	2	2	2	2	2	2	2	2	1	2	4	1	2
2	2	2	1	3	1	4	3	1	2	1	1	2	3	2	2	4	2	2	3	2	2	2	4	2	2	2	2	2	1	1	2	1	2	2	2	2
3	2	2	2	2	2	4	1	1	2	1	2	1	2	3	2	3	2	1	1	2	2	2	4	2	2	2	2	2	1	2	2	1	2	3	1	2
3	1	3	2	4	2	5	1	1	2	1	2	1	3	3	2	3	1	1	3	2	2	1	3	2	2	2	2	2	1	2	2	2	2	1	2	2
3	2	2	2	3	2	5	3	1	2	1	2	1	4	3	2	3	1	2	2	2	2	1	4	2	2	2	2	2	1	2	2	2	1	1	2	1
2	1	3	2	4	2	5	3	3	2	1	2	2	2	4	2	1	1	1	1	2	2	1	2	1	2	2	2	2	1	1	2	1	2	1	2	2
2	2	2	1	4	1	4	3	1	2	1	2	2	3	2	2	4	1	2	3	2	2	1	4	1	2	2	2	2	1	1	2	1	2	2	1	2
3	2	1	2	4	2	4	2	1	2	1	2	1	3	3	2	3	1	2	3	2	2	1	3	2	2	2	2	2	1	2	2	1	2	3	1	2
2	2	1	2	4	1	5	2	1	2	1	1	1	4	3	2	2	1	1	3	2	1	1	1	1	2	2	2	2	1	2	1	1	2	2	2	1
3	1	2	2	3	2	4	3	2	2	1	2	2	2	4	2	2	1	2	3	2	2	1	4	2	2	2	2	2	1	2	2	2	1	2	1	1
1	2	2	1	2	2	4	3	1	2	1	1	1	1	2	2	4	1	2	3	2	2	2	4	2	2	2	2	2	1	2	2	2	1	2	1	2
3	2	2	3	1	2	4	2	1	2	1	2	1	1	1	2	4	2	2	3	2	2	1	3	2	2	2	2	2	2	2	2	2	2	2	2	2
2	1	1	2	4	2	5	3	4	2	3	1	2	2	4	2	1	2	1	1	2	2	1	4	1	2	2	2	2	1	2	2	1	2	2	1	1
1	2	3	2	2	2	4	1	1	2	1	2	2	2	2	2	2	2	2	3	2	2	1	4	1	2	2	1	2	1	2	2	1	1	4	1	1
3	2	2	2	4	1	4	1	1	2	1	2	1	1	3	2	3	1	2	2	2	2	1	3	1	2	2	2	2	1	2	2	1	2	1	2	2
1	1	4	2	3	1	3	1	1	2	1	2	1	2	2	2	2	2	2	3	2	2	2	4	1	2	2	1	2	1	2	1	1	2	2	1	2
1	2	2	1	4	2	3	2	1	2	1	2	2	4	2	2	4	2	2	3	2	2	2	4	2	2	2	2	2	1	2	2	1	2	2	1	2
3	2	2	2	4	1	4	3	1	2	2	2	2	1	3	2	3	1	2	2	2	2	1	3	2	2	2	1	2	1	2	2	1	2	1	2	2
3	1	2	2	4	1	3	1	3	1	3	1	1	2	4	2	2	2	2	2	2	1	1	2	2	2	2	2	2	1	2	2	1	2	3	1	2
1	2	2	2	3	2	4	3	1	2	1	2	1	2	2	2	4	1	1	3	2	2	1	4	1	2	2	1	2	1	2	2	1	1	2	1	2
3	1	1	2	2	2	4	1	1	2	3	1	2	2	4	2	2	1	1	1	2	2	1	4	1	2	2	1	2	2	2	2	1	1	2	1	2
1	2	2	3	2	2	3	1	1	2	1	2	1	4	2	2	4	1	1	3	2	2	2	4	2	2	2	2	2	1	1	2	1	2	4	2	2
1	2	4	2	3	2	3	1	3	1	3	2	1	4	2	2	4	2	1	3	2	2	1	4	1	1	2	2	2	1	1	1	1	1	2	1	2
1	1	2	2	2	2	4	3	1	2	1	2	1	1	2	2	4	1	2	3	2	1	1	3	2	2	2	2	2	2	2	2	1	2	2	1	2
2	2	2	2	2	2	4	1	3	2	1	2	2	3	4	2	3	1	1	1	2	2	1	3	2	2	2	2	2	1	1	2	1	2	3	1	2
3	2	2	2	2	2	4	1	1	2	1	2	2	3	3	2	3	1	1	2	2	2	1	3	1	1	2	2	2	1	2	2	2	2	1	1	2
2	1	2	2	2	2	3	1	2	2	1	2	1	4	3	2	1	1	1	1	2	2	2	4	2	2	2	2	2	1	2	2	2	2	2	2	1
2	2	3	2	1	2	4	1	2	2	1	2	2	2	3	2	1	2	1	1	2	2	2	4	2	2	1	2	2	1	1	1	1	1	1	2	2
2	2	2	2	3	1	4	3	2	2	1	2	1	4	2	2	4	2	2	3	1	2	1	4	1	2	2	2	2	2	2	2	1	2	2	2	2
1	2	2	2	3	1	3	1	2	2	2	2	1	4	2	2	4	2	2	3	2	2	2	4	1	2	2	1	2	2	2	2	2	1	2	1	1
2	2	2	3	3	1	4	2	1	2	1	2	2	1	1	2	3	1	1	3	2	2	1	3	2	2	2	2	2	2	2	2	1	2	4	2	2
1	1	2	1	4	1	3	1	2	2	1	2	2	2	2	2	4	1	1	3	2	2	1	4	2	1	2	2	2	2	2	2	2	1	2	1	2
2	2	2	3	2	2	3	1	1	2	1	2	2	3	2	2	3	1	2	3	2	2	2	3	2	2	2	2	2	2	2	1	1	2	2	2	1
3	2	2	2	2	2	4	1	1	2	1	2	1	1	3	2	3	2	2	1	2	2	1	3	1	2	2	2	2	1	2	2	2	2	1	1	2
1	2	2	2	3	2	5	1	2	2	1	2	2	2	2	2	4	2	2	2	2	1	1	2	2	2	2	2	2	2	2	2	1	2	4	1	2
2	2	3	3	2	2	4	1	1	2	1	2	2	1	3	2	3	1	2	1	2	2	1	3	2	2	2	1	1	1	1	1	1	2	1	2	2
1	2	1	1	3	1	3	2	1	2	1	2	1	4	2	2	4	2	2	1	2	2	2	4	2	2	2	1	2	2	2	2	2	2	2	1	2
1	1	2	1	3	1	4	3	1	1	2	1	2	3	2	2	3	1	1	3	1	2	1	3	2	2	2	2	2	2	1	2	1	2	2	1	2
1	1	4	2	3	2	5	1	3	2	1	1	1	2	2	2	4	1	1	1	2	2	2	3	2	2	2	1	2	2	2	2	1	1	4	1	1
3	2	3	3	4	2	5	1	1	2	1	1	1	1	3	2	4	2	1	1	2	1	1	1	1	2	2	1	2	1	2	1	1	2	1	1	1
1	1	4	2	4	1	5	1	2	2	4	1	2	2	4	2	2	1	1	2	2	2	2	2	2	2	2	2	2	1	2	2	1	2	3	2	2
3	2	2	2	2	2	5	1	1	2	1	1	1	1	3	2	4	2	1	1	2	1	1	1	1	2	2	1	2	1	2	1	1	2	4	2	2
3	2	3	3	2	2	5	1	1	2	1	2	1	3	3	2	4	2	1	1	2	2	2	3	2	2	2	1	2	1	2	2	2	1	3	1	2
2	1	2	2	3	1	3	2	2	2	1	2	1	2	1	2	4	2	1	2	2	2	1	4	1	2	2	2	2	2	2	2	1	1	4	1	1
3	2	2	2	2	2	4	1	1	2	3	1	2	1	4	2	1	2	1	1	2	1	1	3	2	2	2	2	2	1	2	2	2	1	3	2	2
1	2	4	4	2	1	5	3	2	2	1	2	2	3	2	2	4	2	1	3	2	2	2	4	2	2	2	2	2	2	1	2	1	2	1	2	2
2	1	3	2	2	2	2	1	2	2	3	1	2	1	4	2	1	2	1	1	2	1	1	1	2	1	1	2	1	1	2	2	2	2	4	2	1
2	2	1	2	2	2	4	1	1	2	2	1	1	2	4	2	4	1	2	2	2	2	1	3	2	2	2	1	2	1	2	2	1	2	2	1	2
3	1	2	2	2	2	5	3	1	1	2	2	2	2	1	2	4	2	1	4	2	2	1	4	2	2	2	2	2	2	2	2	2	2	1	2	2
3	2	2	1	4	1	4	3	1	2	1	2	2	3	2	2	4	2	1	2	2	2	1	4	2	2	2	2	2	1	2	2	2	2	1	1	2
1	2	2	2	2	1	2	2	1	2	1	2	2	2	1	2	4	2	2	3	2	2	2	4	2	2	2	2	2	2	2	2	1	2	1	1	2
1	1	3	2	3	1	4	1	2	2	1	1	2	4	3	2	4	2	1	1	2	2	1	4	2	2	2	2	2	1	2	1	1	2	2	2	2
1	2	2	2	3	1	1	1	2	2	1	2	2	2	2	2	4	2	2	4	2	2	2	4	1	1	2	2	2	2	2	2	1	2	1	2	2
2	1	4	3	2	2	5	1	1	2	1	2	2	3	3	2	2	2	1	2	1	2	1	3	1	2	2	1	2	1	2	2	2	2	2	2	2
3	2	2	2	2	2	4	1	1	2	1	2	1	2	3	2	3	2	1	2	2	2	1	3	2	2	2	2	2	1	2	2	1	1	1	1	2
3	1	2	2	2	2	4	1	3	2	2	2	1	2	3	2	1	2	2	1	2	2	1	3	2	2	2	2	2	2	2	2	1	2	1	1	2
2	2	2	2	1	2	4	1	1	2	1	2	2	1	3	2	2	1	1	1	2	1	1	1	1	2	2	2	1	1	2	1	1	2	2	2	1
2	2	2	2	4	1	4	1	1	2	1	1	1	2	3	2	3	2	1	2	1	2	1	4	1	2	2	2	2	1	2	2	1	2	4	1	2
1	1	2	1	4	1	3	3	3	1	3	2	1	2	2	2	4	1	1	3	2	2	1	4	2	2	2	2	2	2	2	2	1	2	1	2	2
3	1	2	2	4	2	4	1	2	2	2	2	2	1	4	2	1	1	1	1	2	1	1	1	2	2	2	2	2	1	1	2	1	1	2	1	2
1	2	2	2	4	1	4	1	2	2	1	2	1	4	2	2	4	2	2	4	2	2	1	4	2	2	2	2	2	2	2	2	1	2	1	1	2
1	2	1	2	4	2	5	3	3	2	1	2	2	2	1	2	4	2	2	4	2	2	1	4	2	2	2	2	2	2	2	1	1	1	4	2	2
2	1	4	3	2	2	5	1	1	2	1	2	2	3	3	2	1	1	1	1	2	2	2	4	2	2	2	2	2	1	2	1	1	2	3	2	2
2	2	2	2	3	1	4	3	1	2	1	2	2	3	2	2	4	2	1	3	1	2	1	4	1	2	2	1	2	2	2	2	1	2	3	1	2
3	2	2	3	2	2	4	1	1	2	1	2	1	1	1	2	4	1	1	4	2	2	1	1	1	1	2	1	2	2	1	1	1	2	1	1	2
1	1	2	2	3	1	4	1	3	1	2	2	2	2	4	2	3	1	1	1	2	2	1	4	2	2	2	2	2	1	2	2	1	2	3	2	2
2	2	2	2	4	1	4	3	3	2	1	1	1	2	2	2	4	2	1	2	2	2	1	3	2	2	2	1	2	2	2	2	1	2	1	2	2
3	1	3	2	4	2	5	1	1	2	2	2	2	2	3	2	3	1	1	2	2	2	2	4	2	2	2	2	2	1	2	2	2	2	1	2	2
2	2	2	2	4	1	3	1	2	2	1	1	2	2	3	2	3	1	1	1	2	2	2	4	1	2	2	2	2	1	2	2	1	2	1	2	2
1	2	2	2	3	1	2	3	2	2	1	2	2	2	1	2	4	2	1	4	2	1	2	4	2	2	2	2	2	2	2	1	1	1	1	1	2
3	1	2	3	4	2	5	1	1	2	1	2	1	1	3	2	1	2	1	1	2	2	2	2	1	2	2	2	2	1	2	2	2	1	1	1	2
3	2	2	2	4	2	4	1	1	2	1	2	1	3	3	2	2	1	2	1	2	2	2	2	2	2	2	1	2	1	2	2	1	2	1	2	2
3	2	1	2	3	2	5	1	1	2	1	2	1	2	4	2	3	1	1	1	2	2	2	2	2	2	2	2	2	1	2	2	1	2	3	2	2
2	2	2	2	2	1	3	1	1	2	1	2	2	3	2	2	2	1	2	2	2	2	1	3	2	2	2	2	2	1	2	2	2	1	1	2	2
2	1	3	3	3	2	5	1	1	2	1	2	2	4	3	2	3	1	1	1	2	2	2	4	1	2	2	2	2	1	2	2	1	2	1	2	2
1	1	3	1	4	1	3	1	3	2	1	2	1	4	2	2	4	2	2	2	2	2	1	4	2	2	2	2	2	1	2	2	1	2	3	2	2
2	1	3	2	3	2	2	1	2	1	4	2	2	1	4	2	1	2	1	1	2	1	2	1	2	2	2	2	1	1	2	2	1	2	1	2	2
1	1	4	3	3	2	5	3	2	2	1	1	1	4	2	2	4	2	1	2	2	2	2	4	1	2	2	2	2	2	2	2	1	2	1	1	2
3	2	2	1	1	2	4	2	1	2	1	1	1	1	1	2	4	2	1	4	2	2	1	4	2	2	2	2	2	1	2	1	1	1	1	2	1
2	2	2	2	2	2	5	1	1	2	1	2	1	3	3	2	1	2	2	1	2	2	1	2	1	2	2	1	2	1	2	2	1	2	1	2	2
2	1	2	2	3	2	2	2	1	2	1	1	1	2	2	2	4	1	1	4	2	2	2	4	1	2	2	2	2	1	2	2	2	1	1	2	1
3	1	1	3	2	2	1	1	2	2	1	2	2	4	3	2	1	2	1	1	2	2	1	4	2	2	2	2	2	1	2	1	1	1	3	2	2
3	1	2	2	3	2	5	1	2	2	1	1	1	2	4	2	1	1	1	1	2	2	2	4	2	2	2	1	2	1	2	1	1	1	3	2	2
3	2	2	2	2	2	4	1	1	2	1	2	1	4	3	2	1	1	2	2	2	2	2	4	2	2	2	2	2	2	1	2	1	2	1	1	2
3	2	2	3	2	2	4	3	1	2	1	2	1	1	1	2	4	1	1	4	2	2	1	1	1	1	2	1	2	1	1	1	1	2	1	2	2
3	2	2	2	4	2	5	1	1	2	1	1	1	2	3	2	1	2	1	1	2	2	2	4	2	2	2	2	2	1	1	2	1	2	1	1	2
3	2	2	2	2	2	5	1	1	2	1	2	2	3	3	2	1	1	1	2	2	2	1	3	1	1	2	2	2	1	2	2	2	2	3	1	2
3	1	1	2	2	2	2	1	2	1	2	1	2	2	3	2	4	1	1	1	2	2	1	4	1	2	2	2	2	1	2	2	1	2	1	2	2
3	2	2	2	2	2	5	3	1	2	1	2	1	1	3	2	1	1	2	2	2	2	1	2	1	2	2	2	2	2	2	2	1	2	1	1	2
1	1	3	1	3	1	2	3	4	2	1	2	1	4	2	2	4	2	2	4	2	2	1	4	2	2	2	2	2	1	2	2	1	2	2	2	2
3	1	1	2	2	2	4	1	1	2	3	2	2	2	4	2	2	1	1	1	2	1	1	3	1	2	2	2	2	1	1	2	1	2	1	1	2
1	1	1	2	2	2	1	2	1	2	1	1	2	2	2	2	4	1	2	4	2	2	1	4	2	2	2	2	2	1	2	2	2	2	1	1	2
2	1	4	2	4	2	5	1	2	2	1	2	2	1	4	2	1	2	1	1	2	1	2	1	2	2	2	2	1	1	2	2	1	2	1	1	2
3	2	2	2	2	2	5	1	1	2	1	2	1	1	3	2	1	2	1	1	2	2	1	2	2	2	2	2	2	1	2	2	2	2	1	2	2
3	1	2	2	2	2	4	3	1	2	1	2	2	3	3	2	4	2	1	1	2	2	2	2	2	2	2	1	2	1	2	2	2	1	3	1	2
1	2	2	1	2	1	4	3	4	2	1	2	2	4	2	2	2	2	1	4	1	2	1	4	2	2	2	2	2	1	1	2	1	2	1	2	2
3	2	1	2	4	2	2	2	1	2	1	2	1	3	3	2	4	1	1	2	2	2	1	2	1	2	2	2	2	1	2	2	2	2	1	2	2
1	2	2	2	2	1	2	3	1	2	1	2	1	2	2	2	4	1	2	4	2	2	2	4	2	2	2	2	2	1	2	2	2	2	1	2	2
3	2	2	3	2	2	3	1	1	2	1	2	2	3	3	2	4	2	2	3	2	2	1	2	1	2	2	2	2	1	2	2	1	2	1	2	2
3	1	2	2	2	2	4	1	3	2	2	2	1	2	3	2	1	2	2	3	2	1	1	3	2	2	1	2	2	1	1	2	1	2	1	1	2
1	2	2	2	3	1	4	3	1	2	1	2	1	2	2	2	1	2	2	4	2	2	1	4	2	1	1	2	2	1	1	2	1	2	4	2	2
1	1	3	2	2	1	3	3	3	2	1	2	1	2	2	2	4	1	2	4	2	2	2	4	2	2	2	2	2	1	2	2	1	2	1	2	2
3	2	2	2	4	2	4	1	1	2	1	2	2	3	3	2	4	2	2	3	2	1	1	3	2	1	2	2	2	1	2	1	1	2	3	1	2
3	2	2	2	2	2	3	1	1	2	1	2	2	2	3	2	2	2	2	2	2	2	1	4	2	2	2	2	2	1	2	2	2	2	1	2	1
1	2	2	2	4	1	5	3	3	2	1	2	1	3	2	2	4	1	1	2	2	2	1	4	2	2	2	2	2	2	2	1	1	2	1	2	2
1	2	1	2	3	2	4	3	2	2	1	2	1	2	1	2	4	2	1	4	2	1	1	4	1	2	2	2	2	1	2	1	1	1	1	2	2
3	1	2	2	2	2	4	3	1	2	1	2	2	3	3	2	3	1	2	1	2	2	1	3	2	2	2	2	2	1	2	2	1	1	3	1	2
3	1	3	2	2	2	5	1	1	2	1	2	1	1	3	2	3	2	2	1	2	2	2	2	2	2	2	2	2	1	2	2	2	2	1	2	2
2	2	2	2	3	2	4	3	1	2	1	2	2	3	2	2	3	1	1	2	2	2	1	2	2	2	2	2	2	2	2	1	1	2	1	2	2
2	2	2	2	3	2	2	3	1	2	1	2	1	2	2	2	2	1	2	1	2	2	2	4	2	2	2	2	2	1	2	2	1	2	1	2	2
2	2	2	1	2	2	3	3	1	2	1	2	1	2	2	2	2	2	2	2	2	2	1	4	2	2	2	2	2	1	2	2	2	2	1	2	1
2	1	3	2	4	2	4	1	1	2	2	2	2	1	4	2	1	1	1	1	2	1	1	1	2	1	1	2	1	1	2	2	1	2	2	2	1
3	1	2	3	4	1	3	3	1	2	3	1	1	3	2	2	2	2	2	4	2	2	2	4	1	2	2	2	2	1	2	1	1	2	3	2	2
2	2	2	2	4	2	4	1	1	2	1	2	2	1	2	2	3	2	2	1	2	2	1	2	2	2	2	2	2	1	2	2	2	2	4	2	2
2	1	3	2	4	2	4	1	2	2	1	2	2	1	4	2	1	1	1	1	1	1	1	1	2	2	2	2	2	1	2	2	1	2	2	2	1
1	2	3	2	4	1	5	3	3	2	1	2	2	2	1	2	4	2	2	4	2	2	1	4	2	2	2	2	2	1	2	2	1	2	1	1	2
1	2	2	2	3	1	4	3	2	2	4	2	2	4	1	2	4	2	2	4	2	2	2	4	1	1	2	2	2	2	2	2	1	2	3	2	2
3	2	2	2	2	2	4	2	1	2	1	2	1	1	2	2	3	2	2	1	2	2	2	2	2	2	2	2	2	1	2	2	1	1	1	1	2
3	2	2	2	2	2	4	2	2	2	1	2	1	1	2	2	2	1	2	1	2	2	1	2	1	2	2	2	2	1	2	2	2	1	1	2	1
1	1	3	1	4	1	5	1	3	1	2	2	2	2	1	2	4	2	2	4	2	2	2	4	2	2	2	2	2	1	2	2	1	2	1	2	1
3	2	2	3	2	2	4	1	1	2	1	2	1	1	2	2	3	2	1	1	2	2	2	2	2	1	1	1	1	1	2	2	1	2	1	1	2
2	1	3	2	4	2	4	1	1	2	2	2	2	1	4	2	1	2	1	1	2	1	1	1	2	1	1	2	1	1	2	2	2	2	3	1	2
2	2	2	1	4	1	4	2	2	2	1	1	2	2	1	2	4	2	2	3	2	2	1	2	2	2	2	2	2	1	2	2	2	2	4	2	2
2	1	1	1	2	1	5	2	1	2	1	1	1	2	2	2	4	2	1	2	2	2	1	4	2	2	2	1	2	1	2	2	1	2	2	1	2
2	1	2	1	4	2	3	1	2	2	2	1	2	2	2	2	2	1	1	1	2	2	2	4	1	2	2	2	2	1	2	2	1	2	2	1	1
2	1	4	3	3	1	5	1	1	2	1	2	1	4	2	2	4	2	1	3	2	2	1	4	1	2	2	2	2	2	2	1	1	2	1	2	2
2	2	2	1	3	1	3	1	1	2	1	2	1	2	2	2	4	1	1	4	2	2	1	4	2	2	2	2	2	1	2	2	1	1	1	2	2
1	2	2	2	3	1	5	1	2	2	1	2	2	2	2	2	4	1	1	3	2	2	2	4	2	2	2	2	2	1	2	2	1	2	3	2	2
3	2	1	1	4	1	4	2	1	2	1	2	2	4	2	2	4	2	2	4	2	2	2	4	2	2	2	2	2	1	2	2	1	2	1	2	2
3	2	2	2	4	1	5	1	1	2	1	2	2	3	2	2	2	2	2	3	2	2	2	3	2	2	2	1	2	1	2	2	1	2	1	2	2
3	2	1	2	3	2	3	1	1	2	1	2	2	4	4	2	4	1	1	1	2	2	1	4	2	2	2	2	2	1	2	2	1	2	1	2	1
2	2	2	2	2	2	4	1	1	2	1	2	2	1	4	2	4	2	2	4	2	2	1	4	1	2	2	1	2	1	2	2	1	2	1	2	2
2	2	2	2	2	2	4	3	3	2	1	2	1	3	2	2	4	2	1	3	2	2	2	3	2	2	2	2	2	1	2	2	1	2	1	2	2
3	1	2	2	2	2	4	1	1	1	2	1	2	2	2	2	4	1	2	3	2	2	2	4	2	2	2	2	2	1	2	2	1	2	3	1	2
1	1	1	2	3	2	3	2	3	1	3	2	1	2	1	2	4	2	2	4	2	2	1	4	2	2	2	1	2	1	2	2	2	2	1	2	2
2	1	4	3	3	2	5	1	1	1	2	1	1	2	3	3	4	2	1	1	2	2	2	2	1	2	2	2	2	1	1	2	1	2	1	2	1
1	2	2	2	3	1	2	2	3	2	1	2	1	3	2	3	4	1	2	3	2	2	2	3	1	2	2	2	2	1	2	1	1	2	4	2	2
1	1	3	2	4	1	1	2	3	2	2	2	2	1	2	3	4	2	2	3	2	2	1	1	1	1	2	2	2	1	1	1	1	2	4	2	2
2	2	2	1	2	2	4	1	1	2	1	2	1	1	3	3	1	1	1	1	2	2	2	3	2	2	2	1	2	1	1	2	1	2	1	1	2
2	2	3	1	4	2	4	3	1	1	3	1	2	1	4	3	3	2	1	2	2	1	1	3	2	2	2	2	2	1	1	1	1	2	1	2	1
2	2	3	1	4	1	5	1	1	2	1	1	1	2	3	3	1	1	1	2	2	2	2	2	2	2	2	2	2	1	1	2	1	2	1	2	2
2	2	2	1	2	2	5	3	1	2	1	2	1	1	4	3	3	2	1	2	2	2	2	3	2	2	2	1	2	1	2	2	1	2	1	2	2
2	2	2	1	4	2	3	3	3	2	1	2	1	3	4	3	3	2	1	1	2	2	1	3	1	2	2	1	2	1	2	2	1	2	1	2	1
3	2	1	1	4	2	4	2	1	2	1	2	1	3	3	3	3	2	1	2	2	2	1	3	2	2	2	2	2	1	2	2	1	2	1	1	2
2	1	3	1	3	1	4	1	3	1	2	2	2	3	3	3	1	1	1	1	2	2	1	3	1	2	2	1	2	1	1	1	1	2	3	1	2
2	2	2	1	3	2	4	1	1	2	1	2	2	1	3	3	1	1	1	2	1	2	1	3	2	2	2	1	2	1	1	1	1	2	1	2	2
2	2	4	1	4	2	5	3	1	2	1	1	2	2	3	3	1	2	1	1	2	2	1	2	2	2	2	2	2	1	1	2	1	2	4	2	2
3	2	2	1	2	2	4	1	1	2	1	2	2	1	4	3	3	2	1	2	2	2	1	3	1	2	2	2	2	1	2	2	2	2	1	2	2
1	2	2	2	1	2	3	2	3	2	2	2	2	1	2	3	1	2	2	3	2	1	2	4	2	2	2	2	2	1	2	2	2	2	4	2	2
2	2	2	1	2	2	4	1	1	2	1	2	1	1	3	3	1	1	1	1	2	2	2	3	2	2	2	2	2	1	1	2	2	2	1	2	2
3	2	2	1	2	2	4	1	1	2	1	1	1	4	3	3	1	1	1	1	2	1	1	2	2	2	2	2	2	1	2	2	2	2	1	2	2
2	2	2	1	4	1	5	1	1	1	2	1	1	4	4	3	3	2	1	1	2	2	1	2	1	2	2	2	2	1	2	2	2	2	1	2	1
1	1	3	1	1	2	2	3	4	2	1	2	2	2	3	3	3	2	1	1	2	2	1	2	1	2	2	1	2	2	1	2	1	2	1	1	2
2	1	3	1	3	1	5	3	2	2	2	2	2	3	3	3	3	2	1	1	1	2	2	3	1	2	2	2	2	1	1	2	1	2	1	2	2
1	1	3	2	3	1	2	2	3	2	1	2	2	1	2	3	4	2	2	3	2	2	1	3	2	1	2	1	2	1	2	2	1	2	2	1	2
2	2	2	1	4	1	4	1	1	2	1	2	2	2	4	3	3	2	1	2	2	2	1	2	2	1	2	2	2	1	1	1	1	2	1	2	2
2	2	2	1	3	2	5	1	1	2	1	2	2	2	3	3	3	1	1	1	2	2	2	2	1	2	2	2	2	1	1	1	1	2	3	1	2
3	2	2	1	4	1	4	1	2	2	1	2	2	1	3	3	3	2	1	1	2	2	2	3	1	2	2	2	2	1	2	1	1	2	3	2	2
2	1	1	1	4	2	5	1	4	2	3	1	2	2	4	3	3	1	1	1	2	1	1	3	2	2	2	1	2	1	1	1	1	2	3	1	2
2	2	1	1	4	1	2	3	1	2	1	1	2	2	3	3	3	2	1	1	2	2	1	3	2	2	2	1	2	1	1	2	1	2	3	2	1
2	2	2	1	4	2	4	2	1	2	1	1	2	2	3	3	3	1	1	1	1	2	1	2	2	2	2	2	2	1	2	2	2	2	2	1	1
2	2	2	1	4	1	3	3	4	2	1	2	1	3	3	3	1	1	1	1	2	2	1	3	2	2	2	1	2	1	1	2	1	2	3	2	1
2	2	3	1	2	2	5	1	1	2	1	1	2	2	4	3	3	1	1	1	2	2	1	2	1	2	2	2	2	1	2	2	1	2	1	2	1
2	2	2	2	4	1	4	2	1	2	1	1	1	2	2	3	4	1	2	3	2	2	1	4	1	2	2	2	2	1	1	2	1	2	2	1	2
3	2	2	1	2	2	4	2	1	2	1	2	2	3	3	3	1	2	1	2	2	2	2	3	1	2	2	1	2	2	2	2	1	2	3	1	2
2	1	4	1	3	2	5	1	2	1	2	1	1	2	3	3	3	1	1	1	2	2	2	2	1	2	2	2	2	2	1	2	1	2	1	1	2
3	2	2	1	2	2	4	1	1	2	1	2	2	1	4	3	1	2	1	2	2	2	1	3	2	2	2	1	2	1	2	2	1	2	1	2	1
3	2	2	2	3	1	3	2	2	2	1	2	1	3	1	3	4	1	2	3	2	2	1	4	1	2	2	1	2	2	2	2	1	2	2	1	2
2	2	2	1	3	2	4	1	2	2	2	2	2	1	4	3	1	1	1	2	1	2	1	3	2	2	2	2	2	1	2	2	2	2	1	2	2
2	2	4	1	2	2	5	3	1	2	1	1	1	2	3	3	3	1	1	1	2	2	1	2	1	2	2	2	2	1	2	2	1	2	1	2	1
2	1	4	1	2	2	2	1	2	2	1	2	2	1	3	3	1	1	1	2	1	2	1	3	2	2	2	1	2	1	1	1	1	2	1	2	1
2	2	3	1	1	2	4	1	1	2	1	2	2	3	3	3	1	2	1	2	1	2	1	3	1	2	2	1	2	1	1	2	1	2	3	2	1
1	2	2	1	4	1	1	3	3	2	1	1	1	2	3	3	2	2	1	2	2	1	1	2	1	2	2	1	2	1	2	1	1	2	3	2	2
3	1	2	1	4	2	5	1	1	2	1	2	2	3	3	3	3	2	1	2	2	2	1	3	2	2	2	1	2	1	2	1	1	2	1	2	1
2	2	3	1	3	1	5	1	2	1	2	1	1	2	3	3	4	1	1	1	2	2	2	2	2	2	2	1	2	1	1	1	1	2	1	1	2
2	2	3	1	3	2	5	1	1	2	1	1	2	2	3	3	4	1	1	2	2	2	1	1	2	2	2	2	2	1	2	1	1	2	1	2	1
3	2	2	1	4	1	5	1	1	2	1	2	1	3	4	3	2	1	1	1	2	2	2	1	2	2	2	1	2	1	2	2	1	2	3	2	2
3	2	2	1	3	2	4	1	1	2	1	2	1	1	4	3	3	2	1	2	2	2	1	1	1	2	2	1	2	1	2	2	2	2	1	1	1
2	2	2	2	4	1	4	2	2	2	1	2	2	3	2	3	4	1	2	3	2	2	1	4	2	2	2	2	2	1	2	2	1	2	2	1	2
3	2	2	1	2	2	4	1	1	1	2	2	2	1	4	3	3	2	1	1	2	1	1	1	2	2	2	2	2	1	2	2	1	2	1	2	1
2	2	2	2	3	2	4	2	1	2	1	2	2	1	2	3	4	1	2	3	2	2	2	4	2	2	2	2	2	1	1	2	1	2	2	2	2
2	2	2	1	3	2	3	1	3	1	2	1	2	4	4	3	3	1	1	1	2	2	2	2	1	2	2	2	2	1	1	1	1	2	1	2	2
2	1	2	1	2	2	4	3	2	2	2	1	1	2	3	3	4	2	1	1	2	2	2	2	1	2	2	2	2	1	2	2	1	2	1	2	1
3	2	2	1	2	2	5	1	1	2	1	2	2	1	4	3	1	1	1	2	2	2	2	1	2	2	2	1	2	1	2	2	1	2	2	1	2
2	2	2	1	4	2	4	1	3	2	1	1	1	2	4	3	3	1	1	1	2	2	2	2	2	2	2	1	2	1	2	1	1	2	1	1	2
1	2	3	1	1	2	3	3	2	2	1	1	2	4	3	3	4	2	1	2	2	1	2	2	2	2	2	2	2	1	2	2	1	2	3	2	2
2	2	2	1	4	2	5	1	2	2	1	2	1	2	4	3	2	1	1	1	2	2	2	2	2	2	2	2	2	1	2	2	2	2	1	2	2
3	1	3	1	2	2	2	3	2	2	3	1	1	4	3	3	4	1	1	2	2	1	1	2	1	1	2	1	2	1	2	2	1	2	1	2	2
3	2	2	2	2	1	5	3	1	2	1	2	1	1	1	3	4	2	2	3	2	2	1	3	2	2	2	2	2	2	2	1	1	2	2	1	2
2	2	2	1	3	2	4	2	1	2	1	2	1	3	4	3	2	2	1	1	1	2	1	1	1	2	2	1	2	1	1	1	1	2	1	2	1
2	2	3	1	4	2	4	3	2	2	1	2	2	1	3	3	3	1	1	2	2	2	1	1	1	2	1	1	2	1	1	1	1	2	1	2	1
2	2	4	1	3	1	3	1	2	2	1	2	1	2	4	3	3	2	1	2	2	2	1	2	1	2	2	2	2	1	2	2	2	2	1	2	1
2	1	3	1	4	2	3	1	2	2	1	2	1	2	4	3	2	1	1	1	1	2	1	3	1	2	2	1	2	1	2	2	1	2	1	2	2
1	2	1	2	3	1	3	2	1	2	1	1	1	2	2	3	4	1	2	3	2	2	1	4	2	2	2	2	2	1	2	2	1	2	4	1	2
3	2	2	1	2	2	4	1	1	2	1	2	1	1	3	3	3	2	1	2	2	2	1	1	1	2	2	2	2	1	2	2	1	2	1	2	2
2	1	2	1	3	2	3	1	3	1	2	2	2	4	4	3	3	2	1	1	1	2	1	1	2	2	2	2	2	1	2	2	1	2	1	2	1
2	2	2	1	4	2	4	1	2	2	1	2	1	4	3	3	3	1	1	1	2	2	1	3	2	2	2	2	2	1	1	2	1	2	3	1	2
2	1	4	1	3	2	5	1	1	2	1	2	2	3	4	3	2	2	1	1	2	2	2	1	2	2	2	2	2	1	2	2	2	2	1	2	2
1	1	1	1	2	2	1	1	4	2	1	2	2	2	3	3	4	2	1	2	2	2	1	3	2	2	2	1	2	1	2	2	2	2	2	1	2
2	2	2	1	4	2	5	1	2	2	1	2	2	3	3	3	1	2	1	2	2	2	1	3	2	2	2	2	2	1	2	2	1	2	1	2	2
2	1	2	1	3	2	2	1	2	2	1	2	1	3	4	3	3	1	1	1	2	2	2	1	2	2	2	2	2	1	1	2	1	2	4	2	2
2	2	2	1	3	2	4	1	2	2	1	2	2	3	4	3	2	2	1	1	1	2	1	3	1	2	2	1	2	1	1	1	1	2	3	2	2
3	2	2	2	2	1	4	2	2	2	1	2	1	3	1	3	4	1	2	4	2	2	2	4	2	2	2	2	2	2	2	2	2	2	4	2	2
2	2	2	1	4	2	4	1	1	2	1	2	2	2	4	3	3	1	1	1	2	2	1	2	2	2	2	2	2	1	1	2	1	2	3	2	1
2	2	2	1	2	2	4	1	1	2	1	2	2	1	4	3	3	2	1	2	2	1	1	3	2	2	2	1	2	1	2	1	1	2	1	1	2
1	1	3	1	1	2	2	3	2	2	2	2	2	3	3	3	3	2	1	1	2	2	1	1	2	2	2	1	2	1	2	2	2	2	2	2	1
2	1	3	1	3	1	5	3	2	2	2	2	2	3	3	3	3	2	1	1	2	1	1	1	1	2	2	1	2	1	2	2	1	2	2	1	1
2	1	4	1	3	2	5	1	1	1	2	2	1	2	3	3	3	1	1	1	2	2	1	2	2	2	2	2	2	1	2	1	1	2	1	2	1
2	2	2	1	3	1	4	3	1	2	1	1	1	2	3	3	3	2	1	1	2	2	1	2	2	2	2	2	2	1	2	1	1	2	1	1	2
2	2	2	1	2	2	5	1	4	2	1	2	1	3	4	3	2	2	1	1	2	2	1	1	1	2	1	2	2	1	1	1	1	2	2	2	2
2	2	2	1	3	1	5	1	1	2	2	2	1	3	4	3	3	2	1	1	2	1	1	1	1	2	2	2	2	1	2	2	1	2	1	2	2
3	2	2	1	4	2	4	2	1	2	1	2	2	2	2	3	4	2	2	2	2	2	1	4	2	2	2	2	2	1	2	2	2	2	2	2	2
2	2	2	2	4	1	3	3	1	2	1	2	1	4	1	3	4	2	2	3	2	2	2	4	1	2	2	1	2	2	1	2	1	1	4	2	2
3	2	2	2	2	2	4	1	1	2	1	1	1	3	2	3	4	2	2	1	2	2	1	4	2	2	2	1	2	1	2	2	1	2	2	2	1
3	2	2	1	2	2	4	2	1	2	1	2	1	1	2	3	2	1	2	2	2	2	1	4	2	2	2	2	2	1	2	1	1	2	2	2	2
2	2	2	1	4	1	5	3	2	2	1	2	1	2	3	3	3	2	1	1	2	2	2	2	2	2	2	2	2	2	2	2	1	2	1	1	2
3	2	2	2	4	2	5	1	1	2	1	2	1	3	2	3	4	2	2	2	2	2	2	3	2	2	2	1	2	1	2	2	1	2	2	2	2
1	2	1	1	1	2	3	2	3	2	2	2	2	1	2	3	4	2	2	2	2	2	1	3	2	1	2	2	2	1	2	2	1	2	4	1	2
2	2	2	2	4	2	4	1	2	2	1	2	2	4	2	3	4	2	2	2	2	2	1	4	2	2	2	2	2	1	2	2	1	2	4	2	2
2	2	2	2	2	2	3	2	1	2	1	2	2	4	1	3	4	1	2	4	1	2	1	1	1	2	2	2	2	2	2	2	1	2	2	2	2
2	1	3	2	4	1	5	1	2	2	2	2	1	4	2	3	4	2	2	4	2	2	1	3	2	2	2	2	2	1	1	1	1	1	2	2	1
2	1	3	4	3	1	5	1	2	2	1	2	2	3	4	3	2	2	1	1	1	2	1	3	1	2	2	1	2	1	1	1	1	2	3	2	2
3	1	3	1	1	2	4	3	1	1	1	1	2	3	3	3	4	2	1	2	2	2	2	1	1	2	2	1	2	2	2	2	1	2	3	1	2
2	2	2	1	3	1	2	2	3	2	1	2	1	3	3	3	2	2	1	1	2	2	1	3	1	2	2	1	2	1	1	1	1	2	1	2	2
1	2	2	1	2	1	1	1	2	2	1	2	1	1	2	3	2	1	2	4	2	2	1	4	2	2	2	2	2	1	2	2	1	2	4	1	2
2	1	1	1	4	2	3	3	2	1	2	2	2	3	3	3	1	2	1	4	2	2	1	1	2	2	2	2	2	1	2	2	2	2	1	2	2
1	2	3	1	3	1	2	3	3	2	1	2	2	2	3	3	1	2	1	3	2	2	1	2	2	2	2	2	2	1	2	1	1	2	1	2	1
3	1	2	1	2	2	4	1	1	2	1	2	1	1	4	3	1	1	1	3	2	2	1	1	2	2	2	2	2	1	2	2	2	2	2	2	1
2	2	2	1	2	2	5	1	1	2	1	2	2	1	3	3	3	1	1	4	2	2	1	1	1	2	1	1	2	1	2	2	1	2	1	2	2
2	2	2	1	3	1	4	3	2	2	1	2	2	3	3	3	1	2	1	2	2	2	1	3	1	2	1	2	2	1	2	2	1	2	1	2	2
1	2	2	1	3	1	2	2	2	2	1	2	2	3	3	3	1	2	1	2	2	2	1	1	1	1	2	2	2	1	1	1	1	2	4	2	2
2	1	3	2	3	1	5	1	2	1	2	2	1	4	2	3	4	1	2	4	2	2	2	4	2	2	2	2	2	1	2	2	1	2	2	2	2
2	1	3	1	3	1	5	1	2	1	2	1	1	4	3	3	1	2	1	2	1	2	1	2	1	2	2	2	2	1	2	1	1	2	1	2	2
2	2	2	2	4	1	4	1	1	2	1	2	1	3	2	3	4	2	2	4	1	2	1	3	2	1	2	2	2	1	1	1	1	2	2	2	2
2	2	1	1	4	1	2	3	4	2	1	2	2	3	3	3	3	1	1	1	2	2	2	1	1	2	2	2	2	1	1	2	2	2	1	2	1
3	2	2	1	3	2	5	1	1	2	1	2	2	3	4	3	1	2	1	2	2	2	1	3	2	2	2	2	2	2	2	2	1	2	1	1	2
2	2	2	1	4	1	4	1	2	2	1	2	2	1	4	3	3	1	1	1	2	2	2	3	2	2	2	2	2	1	2	2	1	2	1	2	2
2	2	3	2	3	2	5	1	2	2	1	2	1	2	2	3	4	1	2	4	2	2	2	4	1	2	2	2	2	1	2	2	2	1	4	2	2
1	2	1	1	3	2	4	2	1	2	1	2	2	3	2	3	4	1	2	4	2	2	2	4	2	2	2	1	2	1	2	2	2	2	4	1	2
2	1	3	1	2	2	3	1	2	2	2	2	2	3	4	3	2	2	1	1	1	2	1	1	1	2	2	1	2	1	1	1	1	2	1	2	1
2	2	2	1	2	2	3	1	1	2	1	2	2	3	3	3	1	2	1	2	2	1	1	3	2	2	2	2	2	1	2	1	2	2	1	1	2
3	2	2	1	2	2	4	1	1	2	1	2	2	3	4	3	1	1	1	2	2	2	1	1	2	2	1	1	2	1	2	2	2	2	3	2	2
2	1	2	1	3	2	4	1	1	2	1	2	2	3	4	3	2	1	1	2	2	2	1	3	2	2	2	2	2	1	2	2	2	2	1	2	2
2	1	2	1	3	2	2	1	2	2	1	2	1	3	4	3	1	2	1	2	2	2	1	1	1	2	2	1	2	1	2	2	1	2	3	1	2
2	1	2	1	4	2	4	1	1	2	1	1	1	2	4	3	1	1	1	2	2	2	2	2	2	2	2	2	2	1	2	2	2	2	1	2	2
2	2	2	2	3	1	4	2	1	2	1	2	2	4	2	3	4	2	2	4	1	2	1	3	2	2	2	1	2	1	2	2	2	2	2	2	2
2	2	2	1	3	2	4	3	1	2	1	1	1	2	3	3	1	2	1	1	2	2	1	2	2	2	2	1	2	1	2	2	1	2	1	2	1
1	1	1	1	3	2	1	3	1	2	1	1	1	2	3	3	1	2	1	2	2	2	2	2	2	1	2	2	2	2	2	2	1	2	3	2	2
2	2	2	2	2	1	4	2	1	2	1	2	2	4	1	3	4	2	2	3	2	2	2	4	2	2	2	1	2	2	2	2	2	2	4	2	2
2	2	3	1	3	2	5	1	1	1	3	1	1	2	3	3	1	2	1	2	2	1	1	3	2	1	2	2	2	1	2	1	1	2	4	2	2
2	2	2	1	4	1	4	1	1	2	1	1	1	2	3	3	4	1	1	1	2	2	2	2	1	2	2	2	2	2	2	2	1	2	1	1	2
2	2	2	1	3	1	4	3	1	2	1	1	1	2	3	3	4	2	1	2	2	2	2	3	2	2	1	2	2	1	2	2	2	2	1	2	2
3	1	2	1	4	1	4	1	2	2	1	2	2	1	4	3	1	1	1	2	2	2	2	1	2	2	2	1	2	1	2	2	1	2	1	1	2
2	2	2	1	3	2	4	2	1	2	1	1	2	2	3	3	4	2	1	1	2	1	1	3	2	1	2	2	2	1	2	2	1	2	2	2	2
2	2	1	1	4	1	2	3	2	1	2	2	2	3	3	3	4	2	1	2	2	2	1	1	2	2	2	1	2	1	2	1	1	2	4	2	2
1	2	1	1	3	2	1	1	2	2	1	1	1	2	3	3	4	2	1	2	2	2	2	1	1	1	2	2	2	1	1	1	1	2	4	2	2
2	2	2	2	3	1	4	2	1	2	1	2	2	4	2	3	4	1	2	4	2	2	2	4	2	2	2	2	2	1	2	2	1	2	4	2	2
2	2	3	1	2	2	5	1	1	2	1	1	2	2	4	3	4	2	1	2	2	2	1	2	2	1	2	2	2	1	1	2	1	2	1	2	2
2	1	2	1	4	2	3	3	3	2	2	2	2	1	3	3	4	1	1	2	1	1	1	1	1	2	1	1	2	1	1	2	1	2	3	2	1
2	2	2	1	4	2	4	1	2	2	1	1	2	2	3	3	4	1	1	2	2	2	2	2	2	2	2	2	2	1	2	2	2	2	1	2	1
1	1	3	2	4	1	1	1	3	2	2	2	2	1	2	3	4	2	2	4	2	2	1	3	2	2	2	1	2	1	2	2	2	1	2	1	1
2	2	2	1	3	1	2	2	1	2	1	2	1	3	3	3	4	2	1	2	2	2	1	3	2	2	2	1	2	1	1	1	1	2	1	1	1
2	2	2	1	2	2	4	3	1	2	1	1	1	4	4	3	4	2	1	1	2	2	2	2	1	2	2	2	2	1	2	1	1	2	1	2	2
3	2	2	1	2	2	5	1	1	2	1	1	2	4	3	3	4	1	1	2	2	2	2	2	2	2	2	2	2	1	2	2	2	2	1	2	2
1	1	2	1	3	1	2	3	2	2	2	1	1	2	4	3	3	2	1	2	2	2	1	2	1	2	2	2	2	1	2	2	1	2	1	1	2
1	2	2	2	4	1	1	2	1	2	1	2	1	3	2	3	4	1	2	3	2	2	1	3	1	2	2	1	2	1	2	2	1	2	2	2	2
2	1	4	1	3	2	5	1	2	1	2	1	1	4	4	3	1	2	1	2	2	2	2	2	1	2	2	2	2	1	2	2	1	2	1	2	2
2	2	2	1	2	2	3	1	2	2	1	1	2	2	3	3	4	2	1	2	1	2	1	3	2	2	2	2	2	1	2	2	2	2	1	2	2
1	2	2	1	2	1	1	2	1	2	1	2	1	1	2	3	2	2	2	4	2	2	2	4	2	2	2	2	2	1	2	2	1	2	2	2	2
1	1	1	1	2	2	3	2	3	2	1	2	2	4	2	3	4	1	2	3	1	2	1	4	2	2	2	2	2	1	1	1	1	2	2	2	2
2	1	2	1	3	2	5	1	2	2	1	2	1	3	3	3	4	2	1	2	2	2	2	1	1	2	2	2	2	1	2	1	1	2	3	1	2
2	1	2	1	4	2	4	1	1	2	1	1	1	2	4	3	1	2	1	2	2	2	1	2	1	2	2	2	2	1	2	2	2	2	1	2	1
1	2	1	1	3	2	1	1	1	2	1	2	1	2	3	3	4	2	1	2	2	2	2	2	2	2	2	2	2	1	2	2	1	2	3	2	2
3	1	2	1	2	2	5	3	1	2	1	2	2	1	4	3	1	2	1	2	2	2	1	1	2	2	2	1	2	1	2	2	1	2	1	2	1
2	1	2	1	4	1	3	1	2	2	2	1	2	2	3	3	3	2	1	1	2	2	2	2	2	2	2	2	2	1	2	2	1	2	1	2	2
2	1	2	1	4	2	4	3	3	2	1	2	2	4	4	3	1	2	1	1	2	2	1	2	1	2	2	1	2	1	2	1	1	2	3	2	1
3	1	2	1	2	1	4	1	2	2	2	2	2	1	4	3	1	2	1	1	2	1	1	1	2	2	2	1	2	1	2	2	2	2	2	2	1
2	1	2	1	2	2	3	1	1	2	1	1	1	2	4	3	1	1	1	2	2	2	2	4	2	2	2	2	2	1	2	2	1	2	1	2	2
2	1	3	2	4	1	5	1	2	2	2	2	1	4	2	3	4	2	2	4	2	2	2	4	2	2	2	1	2	1	1	1	1	2	2	2	2
3	2	1	1	4	2	5	2	1	2	1	2	1	3	3	3	2	1	1	2	2	2	2	1	2	2	2	1	2	1	2	2	1	2	1	2	2
2	2	2	1	4	1	4	2	3	2	1	1	1	4	2	3	4	1	2	4	2	2	2	4	1	2	2	2	2	1	2	2	2	2	2	1	1
1	1	3	1	3	2	3	2	2	2	3	1	1	2	4	3	3	2	1	2	2	2	1	4	1	2	2	1	2	1	2	2	1	2	3	2	2
2	2	2	2	3	2	4	2	1	2	1	2	1	4	1	3	4	1	2	4	2	2	2	4	2	2	2	2	2	2	2	2	2	2	2	2	2
2	2	3	2	2	2	5	1	1	2	1	1	2	2	2	3	4	1	2	4	2	2	2	4	1	2	2	2	2	1	2	2	2	1	4	2	2
3	2	2	1	2	2	4	1	1	2	1	2	2	3	3	3	2	2	1	2	2	2	1	1	2	2	2	1	2	1	1	1	1	2	3	2	2
3	2	2	1	2	2	4	2	2	2	1	2	1	1	2	3	2	1	2	4	2	2	1	4	2	2	2	2	2	1	2	2	1	2	2	2	1
1	2	3	1	3	1	2	1	2	2	2	2	2	3	3	3	2	2	1	1	2	1	2	1	2	2	2	2	2	1	2	2	1	2	1	2	2
2	2	2	2	3	2	4	1	1	2	1	2	1	4	2	3	4	1	2	4	2	2	2	4	2	2	2	2	2	1	2	2	1	2	2	2	2
2	2	1	1	4	1	2	3	4	2	1	2	2	3	3	3	2	2	1	2	2	2	1	3	2	2	2	2	2	1	2	1	1	2	1	2	2
3	2	2	1	2	2	4	2	1	2	1	2	2	2	2	3	4	2	2	4	2	2	1	1	1	1	2	2	2	1	2	1	1	2	2	2	2
2	2	2	2	4	2	4	2	2	2	1	2	1	4	1	3	4	1	2	4	2	2	2	4	2	2	2	2	2	2	1	2	1	2	2	1	2
2	1	2	1	3	1	3	2	2	2	2	1	1	2	3	3	4	1	1	2	2	2	1	4	2	2	2	2	2	1	2	2	1	2	1	1	2
2	1	2	1	4	2	2	3	2	2	3	1	1	2	3	3	4	1	1	2	2	1	1	3	2	2	2	1	2	1	1	1	1	2	3	1	2
2	2	1	1	4	1	2	1	1	2	1	1	2	2	3	3	4	1	1	1	2	2	2	4	2	2	2	2	2	1	2	2	1	2	1	2	1
3	1	2	1	2	2	4	2	1	2	1	2	1	1	4	3	2	1	1	2	2	2	1	1	2	2	2	2	2	1	1	2	1	2	3	1	2
2	1	3	1	2	2	5	3	1	2	3	1	2	1	4	3	3	2	1	2	2	1	1	3	2	2	2	1	2	1	2	1	1	2	1	1	2
3	1	2	1	4	1	4	2	1	2	1	2	1	3	3	3	2	2	1	2	2	2	1	4	2	2	2	2	2	1	2	2	1	2	3	1	2
3	1	2	1	2	1	4	1	2	2	1	2	1	1	4	3	2	2	1	1	2	2	1	3	1	2	2	2	2	1	2	2	2	2	1	1	2
2	2	2	1	3	2	4	2	1	2	1	1	2	4	3	3	4	2	1	2	2	2	2	4	2	2	2	2	2	1	2	2	2	2	3	2	2
2	2	2	1	3	2	4	2	1	2	1	2	2	4	2	3	4	2	2	2	2	2	1	4	2	2	2	1	2	1	2	1	1	2	4	1	2
2	2	2	1	3	1	4	1	1	2	1	1	1	2	3	3	4	2	1	2	2	2	1	3	2	2	2	1	2	1	2	2	2	2	3	1	2
2	1	4	4	3	2	5	1	1	2	1	2	1	3	2	3	2	2	2	2	2	2	2	4	2	2	2	1	2	1	2	2	2	1	2	1	2
3	1	1	1	4	2	4	2	1	2	1	2	1	3	3	3	1	2	1	2	2	2	2	3	2	2	2	2	2	1	1	1	1	2	1	2	2
2	2	2	1	3	1	4	1	1	2	1	1	2	4	3	3	1	2	1	2	2	1	2	4	1	2	2	2	2	1	1	2	1	2	1	2	2
2	2	2	1	2	2	3	2	1	1	1	2	1	3	3	3	1	1	1	2	2	2	1	4	2	2	2	2	2	1	2	1	1	2	1	2	1
1	1	2	1	3	2	2	1	4	2	1	2	2	2	3	3	1	2	1	1	2	1	2	1	2	2	2	2	2	1	2	2	2	2	3	1	2
2	2	2	1	3	2	4	2	1	2	1	2	1	3	3	3	1	2	1	2	2	2	2	3	2	2	2	2	2	1	2	2	2	2	1	2	2
2	1	2	2	3	2	2	1	4	2	1	2	2	3	3	3	1	1	1	2	2	2	2	4	1	2	2	2	2	1	2	1	1	2	1	1	1
2	2	4	4	2	2	5	3	2	2	1	2	2	3	2	3	4	1	2	2	2	2	2	4	1	2	2	1	2	1	1	2	1	2	4	1	2
2	2	2	2	3	2	4	1	1	2	1	2	1	2	3	3	1	1	1	2	2	2	2	4	1	2	2	2	2	1	2	1	1	2	1	1	1
1	2	3	3	3	2	2	1	2	2	2	1	2	2	3	3	3	2	1	2	2	2	1	4	1	2	2	1	2	2	2	2	1	2	1	1	2
3	1	2	1	2	2	5	1	1	2	1	2	2	1	4	3	1	1	1	2	2	2	2	3	2	2	2	2	2	1	2	2	2	2	1	1	2
2	2	2	1	3	2	4	1	2	2	1	2	2	3	3	3	3	1	1	2	2	2	2	3	2	2	2	2	2	1	2	2	1	2	1	1	2
3	1	2	1	2	2	4	1	1	2	1	2	1	1	4	3	1	2	1	1	2	2	1	3	2	2	2	2	2	1	2	2	2	2	1	2	2
2	2	3	2	3	2	4	2	1	2	1	2	1	2	2	3	4	2	2	2	2	2	2	4	1	2	2	1	2	1	1	2	1	1	4	2	2
3	2	2	2	2	2	4	1	1	2	1	2	2	3	3	3	3	1	1	2	2	2	2	3	2	2	2	1	2	1	2	2	1	2	1	2	2
2	1	2	2	3	2	4	3	1	2	1	1	1	2	2	3	4	1	2	2	2	2	1	4	2	2	2	2	2	1	2	2	1	2	2	1	1
3	1	2	1	2	2	5	1	1	2	1	2	2	1	4	3	3	2	1	2	2	2	1	3	1	2	2	1	2	1	1	1	1	2	1	1	2
2	1	3	2	4	1	2	3	2	2	1	2	2	3	2	3	2	2	2	1	2	2	1	3	2	2	2	2	2	1	1	2	1	2	4	2	2
2	2	1	2	4	2	4	2	2	2	1	2	2	3	3	3	1	2	1	1	2	2	1	3	2	2	2	1	2	1	1	2	1	2	3	2	1
1	1	1	3	2	2	1	2	2	1	2	1	2	3	2	3	2	2	2	1	2	2	2	4	2	2	2	2	2	1	2	2	1	2	2	2	2
2	2	2	1	2	2	3	1	1	2	1	1	1	2	3	3	1	2	1	2	2	1	2	2	1	2	2	2	2	1	1	2	1	2	1	2	2
2	2	2	2	4	2	3	1	1	1	2	1	1	2	3	3	1	2	1	2	2	2	1	2	2	1	2	2	2	1	1	2	1	2	1	2	2
1	2	1	2	3	2	1	1	1	2	1	1	1	2	3	3	1	2	1	2	2	2	2	2	2	2	2	2	2	1	2	2	2	2	3	1	2
3	1	2	2	4	2	4	3	1	2	1	1	2	1	4	3	1	2	1	1	2	1	1	1	2	2	2	2	1	1	2	2	1	2	1	2	2
2	1	1	1	2	2	5	2	2	2	1	1	2	2	4	3	1	1	1	2	2	2	1	2	2	2	2	2	2	1	1	1	1	2	1	2	2
1	1	2	1	3	2	2	2	1	2	1	1	2	4	3	3	1	2	1	2	2	2	2	2	1	2	2	1	2	1	2	2	1	2	3	2	2
1	2	3	3	3	2	2	1	2	2	2	2	2	3	3	3	2	2	1	2	2	2	2	3	2	2	2	2	2	1	2	1	1	2	3	2	2
2	2	2	2	1	2	4	3	1	2	1	1	2	4	3	3	1	1	1	1	2	2	2	2	1	2	2	2	2	1	2	2	2	2	1	2	2
3	1	3	3	2	2	5	3	1	2	1	2	2	1	4	3	1	1	1	2	2	1	1	1	2	2	2	2	2	1	2	1	1	2	1	2	2
1	1	1	3	1	2	3	3	3	2	2	1	1	2	3	3	2	2	1	2	2	1	1	2	1	2	2	1	2	2	2	2	1	2	3	2	2
3	1	2	1	2	2	4	2	2	2	1	2	1	1	4	3	1	2	1	1	2	2	1	3	2	2	2	2	2	1	1	2	1	2	3	1	2
2	2	2	2	2	2	4	3	1	2	1	2	1	2	3	3	2	2	1	2	2	2	1	2	2	2	2	2	2	1	2	2	2	2	3	1	2
1	2	3	3	4	2	2	2	2	2	1	2	2	3	3	3	1	1	1	2	2	2	2	3	2	2	2	2	2	1	2	2	2	2	1	1	2
2	1	2	2	3	1	5	3	1	1	2	1	2	1	4	3	3	1	1	2	2	2	1	3	2	2	2	2	2	1	2	2	1	2	1	2	2
3	2	2	2	4	2	4	3	2	2	1	2	2	3	3	3	3	1	1	2	2	2	1	3	2	2	2	2	2	2	2	2	1	2	1	1	2
2	1	2	2	4	2	4	3	2	2	2	2	2	3	3	3	3	2	1	2	2	1	1	1	1	2	2	1	2	1	1	2	1	2	1	1	2
3	1	2	3	4	1	5	1	1	2	1	2	1	3	4	3	3	1	1	1	2	2	2	3	2	2	2	1	2	1	2	2	2	2	1	1	2
3	1	2	2	2	2	4	1	1	1	2	2	1	1	4	3	3	1	1	1	2	2	1	3	2	2	2	2	2	1	2	2	2	2	1	2	2
3	2	2	2	2	2	5	3	1	2	1	2	2	3	3	3	3	2	1	2	2	2	1	3	2	2	2	1	1	1	1	1	1	2	1	1	2
1	2	2	2	3	1	3	1	2	2	2	2	2	3	3	3	1	1	1	2	2	2	2	3	2	2	2	2	2	1	2	2	2	2	1	1	2
2	2	1	2	3	1	5	3	1	2	1	2	2	2	3	3	3	1	1	2	2	2	1	2	1	2	2	2	2	1	2	2	2	2	2	1	1
1	1	2	3	3	1	1	1	2	2	1	2	2	3	3	3	3	2	1	2	2	2	1	3	2	2	2	1	2	1	2	1	1	2	3	2	2
2	2	2	2	4	2	4	3	1	2	1	2	1	3	2	3	4	1	2	1	2	2	2	3	2	2	2	2	2	1	2	2	1	1	2	2	2
2	2	2	2	2	2	5	2	1	2	1	2	1	3	2	3	4	1	2	1	2	2	2	3	2	2	2	2	2	1	2	2	2	2	2	2	1
2	2	4	2	3	1	3	3	1	2	1	2	2	2	3	3	3	1	1	1	2	2	2	2	2	2	2	2	2	1	2	1	1	2	1	2	2
2	2	3	2	4	1	3	1	2	2	1	2	2	4	4	3	3	2	1	1	2	2	2	2	1	2	2	2	2	1	2	1	1	2	1	2	2
2	2	2	2	3	2	5	1	1	2	1	1	2	4	3	3	3	1	1	1	2	2	2	2	1	2	2	2	2	1	2	2	2	2	1	2	2
2	2	2	2	4	1	4	3	2	2	1	2	2	3	3	3	2	2	1	2	2	2	2	3	2	2	2	1	1	1	1	2	1	2	1	1	2
2	1	4	4	3	2	5	1	2	2	1	2	2	1	3	3	2	1	1	2	2	1	1	1	2	2	2	2	2	1	2	2	2	2	1	2	1
1	2	2	2	3	2	5	1	2	2	1	2	2	2	3	3	4	2	1	2	2	2	2	2	2	2	2	2	2	1	2	2	2	2	3	1	2
3	1	2	1	2	2	4	3	1	2	1	2	1	1	2	3	2	1	2	2	2	2	1	4	2	2	2	2	2	1	2	2	1	2	2	1	2
2	2	3	2	4	1	4	1	1	2	1	2	2	2	3	3	4	1	1	2	2	2	1	3	1	2	2	1	2	1	2	2	2	2	2	2	2
2	2	2	3	3	2	5	3	1	2	1	2	1	3	4	3	2	1	1	1	1	2	1	3	2	2	2	1	2	1	2	1	1	2	3	1	2
3	2	2	1	4	2	4	2	1	2	1	2	2	2	2	3	4	2	2	4	2	2	2	2	2	2	2	2	2	1	2	2	1	2	2	1	2
1	1	3	3	2	2	1	2	2	2	1	2	1	3	2	3	4	1	2	3	1	2	1	4	1	2	2	2	2	1	2	2	2	2	2	2	2
2	2	2	2	4	1	4	1	3	2	1	2	1	1	4	3	3	1	1	1	2	2	1	3	2	2	2	2	2	1	2	2	2	2	1	2	2
2	2	3	2	4	2	3	1	3	2	1	1	1	2	4	3	4	2	1	2	2	2	2	2	2	2	2	2	2	1	1	2	1	2	1	2	2
3	2	2	2	2	2	4	1	1	2	1	2	1	3	4	3	2	1	1	4	2	2	2	3	2	2	2	1	2	1	2	2	2	2	1	1	2
1	2	2	3	2	2	5	3	1	2	1	1	1	2	2	3	4	1	2	3	2	2	2	4	1	2	2	2	2	1	1	2	1	2	2	1	2
1	2	2	2	4	1	4	2	1	2	1	2	1	3	2	3	4	1	2	3	1	2	1	4	1	2	2	2	2	1	2	2	2	2	2	2	2
3	1	2	2	2	2	4	1	1	2	1	2	1	1	4	3	4	1	2	2	2	2	1	3	2	2	2	2	2	1	2	1	1	2	1	2	2
1	2	1	1	4	1	4	2	1	2	1	2	2	2	2	3	4	2	2	3	2	2	1	4	2	2	2	2	2	1	2	2	2	2	2	2	2
1	2	1	3	3	2	1	1	1	2	1	2	2	4	3	3	4	2	1	4	2	1	2	4	2	2	2	2	2	1	2	2	1	2	3	2	2
3	2	2	2	2	2	5	1	1	2	1	2	1	3	3	3	3	2	2	4	2	2	1	3	2	2	2	2	2	2	2	2	1	2	1	1	2
2	2	2	2	4	2	4	2	1	2	1	2	2	3	4	3	2	2	1	1	2	2	2	3	2	2	2	2	2	1	2	2	1	2	1	2	2
1	2	1	2	3	2	1	3	2	2	1	2	2	1	2	3	4	2	2	3	2	2	1	3	2	1	2	2	2	1	1	1	1	2	2	1	2
1	1	4	3	4	1	3	3	2	2	1	2	1	2	3	3	3	2	2	2	2	2	2	1	1	1	2	2	2	1	1	1	1	2	1	1	2
2	2	2	2	3	2	4	2	1	2	1	2	1	1	3	3	3	1	1	2	1	2	1	3	1	2	2	2	2	1	2	1	1	2	3	2	2
2	2	2	3	2	2	5	3	1	2	2	2	1	4	2	3	4	1	2	3	2	2	2	3	1	2	2	2	2	1	2	1	1	2	4	2	2
3	1	4	2	2	2	5	1	1	2	1	1	1	2	4	3	1	2	1	1	2	2	1	4	2	2	2	1	2	1	2	2	1	2	1	2	1
2	2	2	2	2	2	4	3	1	2	1	1	1	2	3	3	1	2	2	3	2	2	1	4	2	2	2	2	2	1	2	2	1	2	1	2	2
1	1	2	2	4	1	3	3	3	1	1	2	1	2	3	3	1	2	1	2	2	2	1	4	1	2	2	1	2	1	2	2	1	2	2	1	1
3	1	3	3	2	2	5	1	1	1	2	2	1	1	3	3	3	1	2	2	2	2	2	3	2	1	1	2	2	1	2	2	1	2	1	2	1
2	2	2	2	4	2	4	1	1	2	1	2	1	3	3	3	3	2	1	1	1	2	1	3	1	2	2	1	2	1	1	2	1	2	3	2	1
2	1	3	2	2	2	3	3	3	2	2	2	1	2	3	3	1	1	2	3	2	2	1	4	2	2	2	1	2	1	1	2	1	2	3	1	2
1	1	3	2	3	1	2	3	2	1	1	2	2	2	3	3	1	2	1	1	2	1	2	4	2	2	2	2	2	1	2	2	1	2	4	2	2
3	1	3	2	2	2	2	3	2	2	3	1	1	4	3	3	1	1	2	1	2	1	1	2	1	1	2	2	2	1	2	2	2	2	3	2	2
1	1	3	3	4	1	4	1	3	2	2	2	2	1	2	3	4	2	2	3	2	2	1	3	2	2	2	2	2	1	1	2	1	2	4	2	2
2	2	2	2	3	2	4	2	1	2	1	2	2	1	3	3	3	1	1	1	2	2	2	3	2	2	2	2	2	1	2	2	1	2	1	2	2
2	1	3	2	4	2	2	3	2	2	1	2	2	2	4	3	1	1	1	2	2	2	2	4	2	2	2	2	2	1	2	2	1	2	3	1	1
3	1	4	3	2	2	5	1	1	2	4	2	2	1	4	3	1	1	1	2	2	1	1	1	2	2	2	2	2	1	2	1	1	2	1	1	2
2	2	2	2	3	2	4	3	2	2	1	2	2	3	3	3	3	1	1	1	2	2	1	3	1	2	2	2	2	1	1	2	1	2	1	1	2
1	2	3	4	3	1	5	1	1	2	1	2	2	4	2	3	4	2	2	3	2	2	1	3	2	2	2	2	2	1	1	2	1	2	2	1	2
2	2	3	2	4	2	5	3	2	2	1	2	2	1	3	3	3	2	1	2	2	2	2	3	1	2	2	1	2	1	1	1	1	2	1	1	2
3	1	2	2	2	2	3	1	1	1	2	2	1	1	4	3	2	2	1	1	2	2	1	3	2	2	2	2	2	1	2	2	1	2	2	1	2
3	2	2	2	2	2	4	1	1	2	2	1	2	1	4	3	1	1	1	2	2	2	2	3	2	2	2	1	2	1	2	2	1	2	1	1	2
2	2	2	2	3	1	5	3	2	2	1	1	2	2	3	3	1	1	2	1	1	2	1	1	1	2	2	1	2	1	2	2	2	2	3	1	2
2	2	2	2	4	1	4	1	1	1	2	1	1	4	4	3	1	2	1	2	2	2	2	4	1	2	2	2	2	1	2	2	2	2	1	2	2
3	2	2	2	2	2	4	1	1	2	1	1	1	1	4	3	2	2	1	1	2	2	2	3	2	2	2	2	2	1	2	1	1	2	1	2	2
2	2	2	2	4	1	4	3	3	1	3	1	1	2	3	3	1	1	1	1	2	2	2	4	1	2	2	2	2	1	2	2	1	2	1	1	2
3	2	2	2	2	2	4	1	1	2	1	1	1	2	4	3	1	1	1	1	2	2	2	4	2	2	2	2	2	1	2	2	2	2	2	1	2
2	1	4	2	4	1	2	2	4	2	1	1	1	4	3	3	1	2	1	1	2	2	1	4	2	2	2	2	2	1	2	1	1	2	1	2	2
2	2	2	2	4	2	4	2	2	2	1	1	1	4	4	3	1	2	1	2	2	2	1	4	2	2	2	2	2	1	2	2	1	2	1	2	2
2	2	2	2	2	2	4	1	1	2	1	1	1	2	3	3	1	2	2	1	1	2	2	4	1	2	2	2	2	1	2	2	1	2	1	2	2
1	2	1	1	3	2	3	3	1	2	1	1	2	2	2	3	4	2	1	3	2	2	1	1	1	1	2	2	2	1	2	1	1	1	4	1	1
2	1	4	4	3	2	5	1	2	1	1	2	2	3	4	3	2	2	1	1	2	1	1	3	1	2	2	2	2	1	2	1	1	2	1	2	2
3	2	2	2	2	2	4	1	1	2	2	2	1	3	3	3	2	2	1	2	2	2	2	3	2	2	2	2	2	1	2	1	1	2	1	2	1
1	1	3	2	1	2	2	1	4	2	1	2	2	2	3	3	3	2	2	1	2	2	2	4	2	2	2	2	2	1	2	1	1	2	3	2	2
1	2	1	1	3	2	4	2	1	2	1	1	1	2	2	3	3	2	2	1	2	2	2	4	2	2	2	2	2	1	2	2	1	2	4	1	2
3	2	2	2	1	2	3	2	1	2	1	2	1	1	3	3	3	1	2	2	2	2	2	3	2	1	1	2	2	1	1	2	1	2	3	1	2
3	2	2	2	3	2	3	2	1	2	1	2	2	3	4	3	2	2	2	1	2	2	1	3	2	2	2	2	2	2	2	2	1	2	1	1	2
2	1	3	2	4	1	2	1	2	2	1	2	2	2	4	3	2	1	2	1	2	2	1	4	1	2	2	2	2	1	2	1	1	2	3	1	2
1	1	2	2	3	1	5	1	2	2	1	2	1	2	4	3	3	2	2	2	2	2	1	4	2	2	2	2	2	1	2	2	2	2	1	2	2
2	2	2	2	3	2	4	1	1	2	1	2	2	3	3	3	3	1	1	1	1	2	1	3	2	2	2	1	2	1	2	2	2	2	3	1	2
3	2	2	2	2	2	5	2	3	2	1	2	1	1	4	3	2	1	2	2	2	2	1	3	2	2	2	2	2	1	2	1	1	2	1	1	2
2	2	2	2	3	2	3	1	1	2	1	2	1	4	3	3	3	2	2	1	2	2	2	4	2	2	2	2	2	1	2	2	2	2	3	2	2
2	2	2	3	2	2	4	2	2	2	1	2	2	4	1	3	4	1	1	1	2	2	1	4	2	2	2	2	2	2	1	2	1	2	4	1	2
1	1	3	2	1	2	2	3	2	2	2	2	2	2	1	3	4	2	2	1	2	2	1	4	2	2	2	2	2	2	2	1	1	1	4	2	2
2	2	1	2	3	2	4	1	3	2	1	2	1	1	4	3	2	1	2	2	1	2	1	3	2	2	2	2	2	1	2	2	2	2	1	2	2
1	2	3	2	3	1	2	2	3	2	1	1	2	2	3	3	1	2	1	1	2	1	2	1	2	2	2	2	2	1	2	2	2	2	2	1	2
1	1	3	2	4	1	5	1	3	2	2	2	2	2	1	3	4	2	1	1	2	1	2	4	2	2	2	2	2	2	2	2	1	2	4	1	2
1	2	2	2	3	2	4	3	2	2	1	2	2	3	2	3	4	1	1	1	2	2	2	4	1	2	2	2	2	1	2	2	2	1	4	1	2
1	2	2	2	4	2	4	3	1	2	1	2	1	2	1	3	4	1	1	4	2	2	2	4	2	2	2	2	2	2	2	2	1	1	4	1	1
1	1	3	2	2	2	5	3	1	2	1	2	2	2	2	3	4	2	1	1	2	2	2	4	2	2	2	2	2	1	2	2	2	2	1	2	2
2	2	2	2	4	2	4	1	2	2	1	2	1	1	4	3	3	1	1	2	2	2	1	3	2	2	2	2	2	1	2	2	1	2	1	2	2
2	1	2	2	3	1	2	1	4	2	1	2	2	3	3	3	4	2	1	1	2	1	1	3	2	2	2	2	2	1	2	1	2	2	1	1	2
3	1	2	2	4	2	4	1	1	2	1	2	2	1	4	3	2	2	1	2	2	2	1	3	1	2	2	2	2	1	2	2	2	2	1	2	2
1	2	1	2	3	1	1	1	2	2	1	1	2	1	2	3	4	2	2	2	2	2	1	3	2	1	2	2	2	2	2	2	1	2	1	1	2
1	2	3	2	4	1	3	1	3	2	1	1	1	2	4	3	3	2	2	1	2	2	1	2	1	2	2	2	2	1	2	2	1	2	2	1	2
2	2	2	2	4	2	4	1	2	2	1	2	1	4	1	3	4	2	1	1	2	2	1	4	2	2	2	2	2	2	2	2	1	2	1	2	2
1	2	2	1	4	1	4	2	1	2	1	2	2	2	2	3	4	1	2	3	2	2	2	4	2	2	2	2	2	2	2	2	2	1	2	1	2
2	2	2	2	3	2	4	1	1	2	1	2	2	1	3	3	1	1	1	1	2	2	2	3	2	2	2	2	2	1	2	2	1	2	1	2	2
2	2	3	2	4	2	2	1	1	2	1	1	2	2	4	3	4	2	2	1	2	1	1	1	2	2	2	2	2	1	2	1	1	2	1	1	1
1	1	4	3	3	1	5	1	1	2	1	1	1	3	2	3	4	1	2	3	2	2	2	4	2	2	2	2	2	2	2	2	2	2	2	1	2
2	2	3	2	3	2	5	1	1	2	1	2	2	2	3	3	4	1	1	2	2	2	1	3	1	2	2	1	2	1	1	2	1	2	1	2	2
2	2	2	2	4	2	4	1	1	1	2	2	1	3	3	3	3	1	1	1	2	2	2	3	2	2	2	2	2	1	2	2	1	2	3	1	2
2	2	2	2	2	2	5	1	1	2	1	2	1	2	3	3	3	1	1	1	1	2	1	4	2	2	2	1	2	1	1	1	1	2	1	2	2
2	1	4	2	3	2	5	1	4	2	1	2	1	2	4	3	3	1	1	1	2	2	2	3	2	2	2	2	2	1	2	2	2	1	1	2	1
2	2	2	3	2	2	4	1	1	2	2	2	1	4	4	3	3	2	2	2	2	2	1	4	1	2	2	1	2	1	2	2	2	2	1	2	1
3	2	2	2	4	2	5	1	1	2	1	1	1	2	4	3	3	2	1	1	2	2	1	4	2	2	2	1	2	1	2	2	1	2	1	2	2
3	2	1	2	3	2	3	1	1	2	1	2	2	3	3	3	1	2	1	2	2	2	1	3	2	2	2	1	1	1	1	1	1	1	1	2	2
2	1	3	2	4	1	5	1	1	2	4	2	2	2	3	3	3	1	1	1	1	2	1	4	2	2	2	1	2	1	1	1	1	2	1	2	2
3	2	2	2	2	2	4	1	1	2	1	2	2	1	3	3	1	1	1	2	2	2	1	1	2	2	2	2	2	2	2	2	1	2	1	2	2
3	2	2	2	2	2	5	1	1	2	1	2	1	1	4	3	1	1	2	1	2	2	1	4	2	2	2	2	2	1	2	2	2	2	1	1	2
3	1	2	2	4	2	4	1	1	2	1	2	1	1	3	3	1	2	1	1	2	2	1	3	1	1	2	1	2	1	2	2	1	2	1	2	2
2	2	2	1	3	1	4	3	1	2	1	1	1	1	2	3	4	1	2	2	2	2	2	4	2	2	2	2	2	2	2	2	2	2	1	2	1
3	1	3	2	2	2	5	1	1	2	1	2	2	1	3	3	1	2	1	1	2	2	1	3	1	2	2	1	2	1	1	2	1	2	1	2	2
2	2	4	3	2	1	5	1	2	2	1	2	1	3	2	3	2	2	1	1	2	2	2	4	2	2	2	2	2	1	2	2	1	2	1	2	2
3	2	2	2	1	2	4	2	1	2	1	2	1	1	3	3	1	2	1	1	2	2	1	1	1	2	2	1	2	1	1	1	1	2	1	1	1
3	2	2	2	2	2	4	1	1	2	1	2	1	1	4	3	1	2	1	2	2	1	1	3	1	1	2	1	2	1	2	1	1	2	1	2	2
3	2	2	2	2	2	4	1	1	2	1	2	1	1	3	3	1	1	2	1	2	2	1	2	2	2	2	2	2	1	1	2	1	2	3	1	2
2	2	2	2	3	2	4	1	1	2	1	2	1	1	3	3	1	1	2	1	2	2	2	2	2	2	2	2	2	1	2	2	2	2	2	1	2
2	1	3	2	2	2	3	1	2	2	2	2	2	3	4	3	1	1	1	2	2	2	2	2	2	2	2	2	2	1	1	2	1	2	1	2	2
3	1	3	2	3	2	4	1	1	2	2	2	2	1	4	3	1	2	1	1	2	1	1	2	2	2	2	2	2	1	1	2	1	2	3	1	2
3	2	1	2	4	2	3	2	1	2	1	2	1	3	3	3	1	2	1	1	2	2	1	2	2	2	2	2	2	1	2	2	1	2	1	2	1
2	2	2	3	2	2	3	1	1	2	1	2	1	3	3	3	1	2	1	1	2	2	2	2	1	2	2	2	2	2	2	2	1	2	1	2	2
1	1	3	3	4	1	2	2	2	2	1	1	2	1	2	3	4	2	1	4	2	2	1	3	2	2	2	1	2	1	2	2	2	2	3	2	2
2	1	3	2	3	2	5	1	2	2	1	2	1	2	3	3	2	2	2	1	2	2	1	4	2	2	2	2	2	1	2	2	2	2	2	1	1
1	2	2	2	3	2	4	3	2	2	1	2	1	4	1	3	4	2	1	4	2	2	1	4	2	2	2	2	2	1	2	2	2	2	1	2	2
2	1	4	2	2	2	5	1	1	2	1	1	1	2	3	3	3	2	1	2	2	2	2	4	1	2	2	1	2	1	1	1	1	2	1	1	2
3	2	2	2	2	2	4	1	1	2	1	2	1	1	3	3	1	2	1	2	2	2	1	2	2	2	2	2	2	1	2	2	2	2	1	1	2
2	2	2	2	4	2	4	1	1	2	1	1	1	2	3	3	1	1	1	1	1	2	1	4	2	2	2	2	2	1	2	2	2	2	2	1	1
3	2	2	2	4	2	4	1	1	2	1	1	1	4	3	3	1	1	2	1	2	1	1	2	1	1	2	2	2	1	2	2	2	1	1	1	1
2	1	4	3	4	2	5	1	1	2	2	2	1	4	4	3	1	2	2	1	2	2	1	3	1	2	2	1	2	1	2	2	1	2	1	2	2
2	2	3	3	3	2	5	1	1	2	1	2	1	3	3	3	2	2	1	1	2	2	1	3	1	2	2	1	1	1	1	1	1	2	1	2	2
2	2	2	3	2	2	5	1	1	2	1	2	2	3	3	3	1	2	1	1	2	2	2	3	2	2	1	2	2	1	2	2	2	2	1	2	2
3	2	2	2	3	2	4	1	2	2	1	2	1	1	3	3	1	2	2	2	2	2	2	2	2	2	2	2	2	1	2	2	1	2	1	1	2
2	2	2	2	3	2	5	1	1	2	1	2	1	2	3	3	1	2	1	1	2	2	1	4	1	2	2	2	2	1	2	2	1	2	2	2	1
2	1	3	2	2	2	5	1	2	2	1	1	1	2	3	3	3	2	1	2	2	2	2	4	2	2	2	2	2	1	2	2	1	2	1	2	2
3	2	2	2	2	2	4	1	1	2	2	2	1	3	3	3	2	2	2	2	2	2	1	3	2	2	2	2	2	1	2	2	2	2	1	2	2
1	1	3	3	4	1	4	2	3	2	2	2	2	1	2	3	4	1	1	4	2	2	2	2	2	2	2	2	2	1	2	2	1	2	3	2	2
1	2	2	2	4	1	4	3	1	2	1	2	1	3	2	3	1	1	1	4	1	1	1	1	2	2	2	2	2	1	2	2	1	2	2	2	1
2	1	4	3	2	2	5	3	1	2	1	2	2	3	3	3	4	1	2	2	2	2	2	2	2	2	2	2	2	1	1	1	1	2	3	2	2
1	1	3	2	3	2	3	2	2	2	3	2	1	2	4	3	3	2	2	1	2	2	1	2	1	2	2	2	2	1	2	2	1	2	2	2	2
2	2	2	2	4	2	4	3	1	2	1	2	1	3	3	3	4	2	1	2	2	1	1	1	1	2	2	1	1	1	1	2	1	2	1	1	2
2	2	2	2	3	2	4	3	1	2	1	2	2	1	3	3	4	2	2	1	2	2	1	3	1	2	2	1	1	1	2	2	1	2	1	2	2
1	1	3	2	3	2	2	3	2	1	4	2	2	1	3	3	2	2	1	1	2	2	1	1	1	2	2	1	2	1	2	2	1	2	1	2	2
1	1	3	1	1	2	3	3	2	2	1	2	2	4	1	3	4	2	2	2	2	2	2	4	1	2	2	1	2	1	2	2	1	1	2	1	2
1	2	2	1	4	1	2	3	2	2	1	2	1	3	2	3	4	1	1	4	2	2	1	4	1	2	2	2	2	1	2	2	2	2	4	2	2
3	2	2	1	2	2	4	1	1	2	1	1	1	4	1	3	4	1	2	2	2	2	1	4	2	2	2	2	2	1	2	2	2	2	1	2	2
2	2	2	2	4	2	4	1	1	2	1	2	1	2	3	3	2	1	2	3	2	2	2	4	2	2	2	1	1	1	1	1	1	2	1	2	2
2	2	1	2	4	2	2	1	2	2	1	2	1	3	4	3	4	1	1	2	2	2	2	2	2	2	2	2	2	1	2	2	2	2	1	2	1
3	2	3	2	4	2	5	1	1	2	1	2	2	2	3	3	2	2	1	1	2	2	1	4	2	2	2	2	2	1	2	2	1	2	1	2	1
1	1	4	3	4	2	5	1	2	2	1	2	2	3	3	3	3	2	2	3	2	2	1	2	2	2	2	1	2	1	2	2	2	2	1	1	2
3	2	2	2	3	2	4	1	1	2	1	2	1	1	4	3	3	2	1	1	2	2	1	2	2	2	2	2	2	2	2	2	1	2	1	2	1
3	2	2	1	2	2	4	2	2	2	1	1	1	3	1	3	4	1	1	2	2	2	1	1	2	2	2	2	2	1	2	1	1	2	1	1	2
1	2	3	3	4	2	4	2	2	2	1	2	2	4	3	3	2	2	1	4	2	1	2	4	2	2	2	2	2	1	1	2	1	2	3	2	2
1	2	1	2	1	2	1	3	1	2	1	2	1	2	3	3	2	2	2	2	2	2	2	4	2	2	2	2	2	1	2	2	1	2	3	1	2
2	2	2	3	3	2	2	1	2	2	1	2	1	3	4	3	2	2	1	1	2	2	1	2	1	2	2	1	2	1	2	2	1	1	3	1	1
1	1	4	3	4	2	5	1	2	2	1	2	2	3	3	3	3	2	1	2	2	2	1	3	2	2	2	2	2	1	1	2	1	2	3	2	2
3	2	2	2	2	2	4	1	1	2	1	2	2	3	4	3	3	1	2	1	2	2	1	2	2	2	2	2	2	1	2	1	1	2	1	1	2
3	2	2	2	4	2	4	1	1	2	1	2	2	1	4	3	3	2	1	2	2	2	1	2	2	2	2	1	2	1	2	2	1	2	1	1	2
2	1	2	2	2	2	4	2	1	2	1	2	1	1	4	3	3	1	2	2	2	2	1	3	2	2	2	2	2	1	2	2	1	1	1	2	2
3	1	3	2	4	2	5	1	1	2	3	1	1	3	4	3	3	1	1	1	2	2	1	2	1	2	2	2	2	1	2	2	2	1	3	2	2
2	1	2	3	3	1	4	2	1	2	1	2	1	3	2	3	4	1	2	4	2	2	2	4	1	2	2	1	2	1	1	2	1	2	3	1	2
2	1	3	3	3	2	4	1	2	1	4	1	2	3	2	3	3	1	1	1	2	2	2	2	1	2	2	2	2	1	1	2	2	2	1	2	1
2	2	2	2	3	2	4	3	1	2	1	2	2	3	2	3	3	2	1	1	2	1	1	2	1	2	2	2	2	1	2	2	2	1	1	2	2
1	1	3	2	3	2	3	2	3	1	3	2	1	2	4	3	3	2	2	4	2	2	1	4	2	2	2	2	2	1	2	2	2	2	1	1	2
2	1	2	2	4	2	4	1	3	2	1	2	2	2	4	3	2	1	2	1	2	2	1	4	2	2	2	1	2	1	2	2	1	2	1	1	2
3	2	2	2	2	2	4	3	1	2	1	2	1	3	2	3	3	2	2	1	2	2	1	2	2	2	2	2	2	1	2	2	1	2	1	2	2
1	2	3	2	3	2	3	2	4	2	1	2	2	2	2	3	2	2	2	1	2	2	1	4	1	2	2	1	2	1	2	2	1	2	1	2	2
1	1	4	2	3	2	2	3	1	2	1	2	2	2	2	3	1	2	1	1	2	1	2	1	2	2	2	2	2	1	1	1	1	2	3	2	2
2	2	2	1	2	1	2	3	2	2	1	2	1	3	2	3	4	1	1	1	1	2	1	4	1	2	2	2	2	1	2	2	2	2	1	2	2
2	1	2	2	4	2	3	1	2	2	1	2	1	3	2	3	3	2	2	2	2	2	2	2	1	2	2	2	2	1	1	2	1	2	2	1	2
1	2	3	3	1	2	3	3	2	2	1	2	2	4	2	3	2	2	1	1	2	2	1	4	2	2	2	2	2	1	2	2	1	2	1	2	1
1	2	2	2	3	1	2	2	2	2	1	2	2	3	2	3	3	2	1	2	2	2	1	3	2	2	2	2	2	1	1	2	1	2	3	2	2
1	1	3	2	3	2	3	2	2	2	3	2	1	2	4	3	3	2	2	4	2	2	1	4	1	2	2	1	2	1	2	1	1	1	1	1	2
3	2	2	2	4	2	5	1	1	2	1	2	1	3	2	3	2	2	1	2	2	2	1	3	2	2	2	2	2	1	2	2	1	1	1	1	2
2	2	1	2	4	2	2	2	1	2	1	1	2	2	4	3	2	1	2	3	2	2	1	4	1	2	2	2	2	1	2	1	1	2	3	1	2
1	1	1	2	3	2	1	1	1	2	1	2	1	2	2	3	2	2	2	2	2	1	1	2	1	2	2	1	2	1	2	1	1	1	1	1	2
3	2	2	2	2	2	4	1	1	2	1	1	1	3	2	3	4	2	1	1	2	2	2	4	1	2	2	2	2	1	2	2	2	2	1	1	2
2	2	3	2	4	1	3	1	2	2	1	2	1	2	2	3	4	2	2	3	2	2	1	3	2	2	2	1	2	1	2	2	2	2	3	1	2
1	2	2	2	4	1	1	1	2	2	1	2	2	1	2	3	4	2	1	1	2	2	1	3	2	2	2	2	2	1	2	2	1	2	1	2	2
2	2	4	3	4	2	5	1	1	2	2	2	1	4	4	3	4	2	2	2	2	2	1	4	1	2	2	1	2	1	2	2	2	1	1	2	2
2	2	2	1	2	2	5	3	2	2	1	2	2	3	2	4	3	2	1	1	2	1	1	3	2	2	2	1	2	1	1	1	1	2	1	1	1
2	2	2	2	4	1	3	3	1	2	1	2	2	2	1	4	4	2	2	4	2	2	1	3	2	2	2	2	2	2	2	2	1	2	2	2	2
1	2	1	1	2	2	2	3	1	2	1	2	1	1	2	4	3	1	1	2	2	1	1	1	2	2	2	2	2	1	2	1	1	2	1	2	2
3	2	2	1	2	2	4	2	1	2	1	2	1	1	2	4	3	1	1	2	2	2	1	3	2	2	1	2	2	1	2	2	2	2	1	2	2
2	2	2	1	4	2	4	1	1	2	2	1	1	2	2	4	1	2	1	2	2	2	1	2	1	2	1	1	2	1	1	2	2	2	1	2	1
1	2	1	2	3	1	3	2	1	2	1	2	1	4	2	4	2	2	2	3	2	2	2	4	2	2	2	2	2	1	1	1	1	1	2	2	2
1	2	2	2	3	1	4	2	1	2	1	1	2	4	2	4	4	2	2	4	2	2	2	4	2	2	2	2	2	1	2	2	1	2	2	1	2
3	2	3	1	1	2	5	1	1	2	1	2	1	3	3	4	3	1	1	2	2	2	1	3	2	2	2	1	2	1	2	2	1	2	1	2	2
3	2	2	1	2	2	4	1	1	2	1	2	1	3	3	4	3	1	1	2	2	2	1	3	2	2	2	1	2	1	2	2	1	2	1	1	2
2	1	2	1	4	2	2	3	2	2	3	2	1	3	3	4	3	2	1	1	1	2	1	3	1	2	2	1	2	1	1	2	2	2	1	2	1
3	2	1	1	2	2	4	3	1	2	1	2	1	1	3	4	3	2	1	1	2	2	2	3	2	2	2	2	2	1	2	2	1	2	3	1	2
2	2	3	1	3	1	5	1	1	2	1	2	1	3	3	4	3	1	1	1	2	2	2	3	2	2	2	2	2	1	1	2	1	2	1	2	2
3	2	2	1	2	2	4	1	1	2	1	2	1	1	3	4	3	1	1	1	2	1	1	3	1	1	2	1	2	1	2	2	1	2	1	2	2
2	1	3	4	3	1	5	1	2	2	1	2	1	3	3	4	3	1	1	1	2	1	1	3	2	2	2	1	2	1	1	1	1	2	3	1	2
3	2	1	1	2	2	4	2	1	2	1	2	2	3	3	4	1	1	1	1	2	2	1	3	2	2	2	1	2	1	2	2	1	2	1	1	2
2	2	2	1	4	1	5	3	1	2	1	2	2	3	3	4	1	1	1	1	2	2	1	3	2	2	2	1	2	1	2	2	1	2	2	2	2
2	2	2	2	2	1	3	3	1	2	2	2	1	2	1	4	4	2	2	4	2	2	1	3	2	2	2	2	2	2	2	2	2	1	2	2	1
3	2	2	1	4	2	4	3	1	2	2	1	2	2	3	4	3	2	1	1	2	2	2	2	2	2	2	2	2	1	2	2	1	2	1	1	2
2	2	3	1	4	1	4	1	1	2	1	2	2	1	3	4	1	2	1	1	1	2	1	1	2	2	2	2	2	1	2	2	1	2	1	2	1
2	1	2	1	4	2	2	3	1	2	1	2	2	1	3	4	3	2	1	2	2	2	2	1	2	2	2	2	2	1	1	1	1	2	2	2	2
2	2	2	2	4	1	4	3	1	2	2	2	1	2	1	4	4	1	2	4	2	2	1	4	2	2	2	1	2	2	1	2	1	2	2	1	2
2	1	3	1	3	1	4	1	1	2	1	1	2	4	3	4	4	1	1	2	2	2	2	2	2	2	2	2	2	1	2	2	1	2	1	2	2
2	2	3	2	2	1	5	2	1	2	1	1	1	4	2	4	2	2	2	3	2	2	1	3	2	2	2	1	2	1	2	1	2	2	2	1	2
2	2	2	1	4	2	4	3	1	2	1	1	1	2	3	4	1	2	1	2	2	2	2	2	2	2	2	1	2	1	2	1	1	2	3	2	1
2	2	2	1	3	2	5	1	1	1	2	1	1	2	3	4	1	1	1	2	2	2	2	2	1	2	2	2	2	1	2	2	2	2	3	2	2
3	2	2	1	4	1	4	3	1	2	1	2	1	3	3	4	1	2	1	2	2	2	2	1	2	2	2	2	2	1	2	2	1	2	1	2	1
2	1	3	4	3	1	5	1	2	2	1	2	2	3	4	4	1	1	1	2	2	2	1	3	2	2	2	2	2	2	2	2	1	2	1	1	2
2	1	1	1	4	2	5	2	3	1	3	1	1	2	3	4	4	1	1	1	2	2	2	2	1	2	2	1	2	1	2	1	2	2	1	1	2
2	2	2	1	2	2	4	1	1	2	1	2	2	2	3	4	4	2	1	1	2	2	1	2	1	2	2	2	2	1	2	2	1	2	1	2	2
2	2	2	1	3	1	4	3	1	2	1	2	2	3	3	4	1	1	1	2	2	2	2	1	2	2	2	2	2	1	1	1	1	2	2	2	2
2	1	2	1	2	2	3	1	1	1	3	1	1	2	3	4	3	1	1	2	1	2	2	2	1	2	2	2	2	1	2	2	1	2	1	2	2
3	2	2	1	2	2	4	1	1	2	1	2	1	1	3	4	3	1	1	1	2	1	1	1	2	2	2	2	2	1	2	1	1	2	1	1	2
2	2	2	1	2	1	5	1	1	2	1	2	1	2	3	4	2	2	1	1	2	2	2	2	2	2	2	2	2	1	1	1	1	2	2	2	2
2	1	3	1	4	2	4	1	1	2	1	2	2	1	4	4	3	1	1	2	2	2	1	1	1	2	1	2	2	1	2	1	1	2	1	1	1
3	2	2	1	4	2	3	1	1	2	1	2	1	3	4	4	3	1	1	1	2	2	1	1	2	2	2	2	2	1	2	2	1	2	1	1	2
2	2	2	1	2	2	4	2	2	2	1	2	1	1	4	4	3	1	1	2	2	2	1	1	2	2	2	2	2	1	2	1	1	2	1	2	1
2	2	2	1	4	2	4	1	2	2	1	2	2	3	3	4	3	2	1	1	2	2	2	1	2	2	2	2	2	1	2	2	1	2	2	1	1
3	2	2	1	4	1	4	3	1	2	1	2	1	3	3	4	3	1	1	2	2	2	1	1	2	2	2	2	2	1	2	2	1	2	1	2	1
2	1	1	1	2	2	4	1	1	2	1	2	1	3	4	4	1	1	1	3	2	2	2	1	1	2	2	1	2	1	1	2	1	2	3	1	2
2	1	2	2	3	1	4	1	1	2	1	2	1	2	2	4	4	2	2	4	2	2	1	3	2	2	2	2	2	1	2	1	1	2	4	1	2
3	2	2	1	2	2	5	1	1	2	2	1	2	3	4	4	1	1	1	2	2	2	1	1	1	2	2	1	2	1	2	1	1	2	1	1	1
3	2	2	1	2	2	4	1	1	2	1	2	1	3	3	4	1	1	1	1	2	1	1	1	1	1	2	1	2	1	2	1	1	2	1	2	2
2	2	3	1	3	2	4	1	1	2	1	2	1	3	3	4	1	2	1	1	1	2	1	3	1	2	2	1	2	1	2	2	2	2	1	2	1
2	1	1	1	4	2	4	2	1	2	1	2	2	1	4	4	1	1	1	1	2	2	1	3	1	2	1	1	2	1	2	2	1	2	1	2	2
1	2	2	1	1	1	4	2	1	2	1	2	1	1	2	4	4	1	2	3	2	2	2	4	2	2	2	2	2	1	2	2	2	2	4	1	2
2	2	2	1	3	2	4	1	4	2	1	1	1	2	3	4	1	2	1	2	2	2	2	2	2	2	2	2	2	1	2	2	1	2	1	2	2
3	2	2	1	2	2	4	1	1	2	1	2	1	3	3	4	4	2	1	2	2	2	2	1	2	2	2	2	2	1	2	2	1	2	1	2	1
2	1	2	1	3	2	4	1	1	2	1	2	1	2	3	4	4	2	1	2	1	2	1	3	2	2	2	1	2	1	1	2	1	2	3	2	2
2	2	2	2	3	1	5	2	1	2	1	2	1	2	1	4	4	2	2	4	2	2	2	4	2	2	2	2	2	2	2	2	1	2	2	1	2
2	2	2	1	4	1	4	3	1	1	2	1	1	4	3	4	3	1	1	2	2	2	2	2	2	2	2	2	2	1	2	2	2	2	1	2	2
2	2	2	1	2	2	3	3	1	2	1	2	1	3	3	4	3	1	1	2	2	2	2	1	2	2	2	2	2	1	2	2	2	2	1	2	1
2	2	2	1	2	2	3	3	1	2	1	2	1	3	3	4	2	1	1	2	2	1	1	1	2	2	2	1	2	1	2	2	2	2	1	1	2
2	1	2	1	3	1	3	2	2	2	2	1	1	2	3	4	4	2	1	2	2	2	1	4	1	2	1	1	2	1	2	2	2	2	1	2	1
2	2	3	1	2	2	5	1	1	2	1	2	2	3	4	4	2	2	1	2	2	2	1	1	2	2	2	2	2	1	2	2	1	2	1	2	2
3	2	1	1	2	2	3	1	1	2	2	1	2	2	3	4	1	2	1	2	2	2	2	4	2	2	2	1	2	1	2	2	1	2	1	2	2
2	2	3	1	3	2	4	1	1	2	1	2	1	3	3	4	1	2	1	2	2	2	1	1	2	2	2	2	2	1	2	2	1	2	1	2	2
2	2	2	1	2	2	2	3	1	2	1	2	1	3	4	4	1	1	1	2	2	2	1	4	2	2	2	1	2	1	2	2	1	2	3	1	2
3	1	2	1	2	2	4	1	1	2	1	2	1	1	3	4	3	1	1	2	2	1	1	3	1	1	2	1	2	1	2	2	1	2	1	2	2
2	1	1	1	4	2	2	2	1	2	1	2	2	3	4	4	1	1	1	2	2	2	1	3	2	2	2	2	2	2	2	2	1	2	1	1	2
2	2	2	2	3	2	4	1	2	2	1	2	2	3	3	4	1	1	1	2	1	2	1	1	1	2	1	1	2	1	1	1	1	2	1	1	1
2	2	2	3	4	1	4	3	1	2	1	1	1	4	2	4	2	2	2	3	2	2	1	3	2	2	2	2	2	1	1	2	1	2	2	2	2
3	2	2	2	4	2	4	1	1	2	1	2	1	3	3	4	1	1	1	1	2	2	2	3	2	2	2	2	2	1	2	2	2	2	1	2	2
3	2	3	2	1	1	4	1	1	2	1	2	1	3	4	4	3	1	1	1	2	2	1	3	2	2	2	2	1	1	2	2	1	2	1	1	2
2	2	2	2	4	1	4	3	1	2	1	2	2	4	3	4	4	2	1	2	2	1	1	2	2	2	2	2	2	1	2	2	2	2	1	2	2
1	2	2	1	3	2	4	3	1	2	1	2	1	4	2	4	2	2	2	3	2	2	2	4	1	2	2	2	2	1	2	2	1	2	2	2	1
3	2	1	2	2	2	4	2	1	2	1	2	1	3	4	4	2	1	1	2	2	2	1	3	2	2	2	2	2	1	2	2	2	2	1	2	1
2	2	2	2	3	2	5	1	2	2	1	2	1	3	3	4	4	2	2	3	2	2	1	3	1	2	2	2	2	1	2	2	1	2	2	2	1
3	2	2	2	4	2	4	3	1	2	2	2	1	1	4	4	2	2	1	2	2	1	1	3	1	1	2	1	2	1	2	1	1	2	1	2	2
2	1	2	3	3	2	2	1	1	2	1	2	2	3	3	4	3	1	1	2	2	2	2	3	2	2	2	2	2	1	1	2	1	2	3	1	2
3	2	2	2	4	2	4	3	1	2	2	2	2	3	4	4	1	1	1	2	2	2	1	1	1	2	2	1	2	1	2	1	1	2	1	1	2
2	2	2	2	4	2	4	1	2	1	2	1	1	2	3	4	1	2	1	1	2	2	2	4	2	2	1	2	2	1	2	1	1	2	3	2	2
2	2	4	3	2	2	5	3	1	2	1	1	2	4	3	4	1	1	1	4	2	2	1	4	1	2	2	2	2	1	2	2	2	2	3	2	2
2	2	2	2	3	2	4	1	2	1	2	2	1	3	4	4	2	2	1	2	2	2	1	3	1	2	2	2	2	1	1	2	2	2	1	2	1
2	2	2	2	2	2	5	3	1	2	1	2	1	2	3	4	1	1	1	2	1	2	1	1	1	2	1	1	2	1	1	1	1	2	1	1	1
2	1	2	3	3	2	2	1	1	2	1	2	2	3	4	4	2	2	1	1	2	2	1	3	2	2	2	2	1	1	1	1	1	2	1	2	1
2	2	2	2	3	1	5	2	1	2	1	2	2	4	3	4	1	2	1	2	2	2	2	4	2	2	2	2	2	1	2	2	2	2	1	2	1
1	1	2	2	2	2	4	3	2	2	2	1	1	1	2	4	4	1	1	3	2	2	2	4	2	2	2	2	2	1	2	2	1	2	2	2	2
2	2	2	2	2	2	3	1	3	2	1	2	2	4	3	4	1	2	1	2	2	2	2	4	2	2	2	2	2	1	2	1	1	2	3	1	2
2	2	2	2	4	1	3	1	1	2	1	2	1	3	3	4	4	2	2	1	2	2	2	3	2	2	2	2	2	1	2	2	2	2	2	2	1
2	2	2	2	3	2	4	2	3	2	1	2	1	1	4	4	4	1	1	1	2	2	1	3	1	2	2	2	2	1	2	2	2	2	2	1	2
2	2	2	2	4	2	4	1	1	2	1	2	2	3	4	4	1	1	2	2	1	2	1	3	2	2	2	2	2	1	1	1	1	2	1	2	2
2	2	2	2	2	2	5	1	1	2	1	2	1	1	4	4	1	1	1	1	2	2	1	3	1	2	1	1	2	1	2	2	1	2	1	2	2
1	2	2	2	3	1	4	3	2	2	1	2	2	4	2	4	2	1	2	4	2	2	1	3	2	2	2	1	2	1	1	2	1	2	4	1	2
1	2	3	1	4	1	2	3	3	2	1	1	1	4	2	4	2	2	1	1	2	2	2	4	2	2	2	2	2	1	2	2	1	1	1	2	2
2	2	2	2	3	2	3	3	2	2	1	2	2	2	2	4	4	2	1	2	2	2	1	3	2	2	2	2	2	1	2	1	1	2	3	1	2
3	2	2	2	2	2	4	1	1	2	3	2	1	1	4	4	1	2	1	2	2	1	1	3	1	1	2	1	2	1	2	1	1	2	1	2	2
2	2	2	2	2	2	3	1	1	2	1	2	2	2	3	4	1	2	2	2	2	2	2	4	1	2	2	2	2	1	2	2	1	2	3	2	2
2	2	2	2	2	2	4	1	1	2	1	2	2	3	3	4	1	2	1	1	2	1	1	2	2	2	2	2	2	1	2	2	1	2	1	2	1
1	2	2	1	4	1	5	3	1	2	1	2	1	2	1	4	4	1	1	4	2	2	2	4	2	2	2	2	2	1	2	1	1	2	2	2	1
2	1	2	2	2	2	3	1	1	1	3	1	1	2	3	4	4	1	1	1	2	2	2	4	1	2	2	1	2	1	2	2	1	2	3	2	2
2	2	2	2	4	2	4	3	1	2	1	2	2	4	3	4	2	2	1	2	2	2	2	4	2	2	2	2	2	1	2	2	2	2	1	2	2
3	2	2	2	2	2	4	2	1	2	1	2	1	1	3	4	3	2	1	1	2	2	1	3	1	1	2	1	2	1	2	2	1	2	1	2	2
3	1	2	2	2	2	5	3	1	1	2	2	1	3	2	4	3	1	1	2	2	2	1	2	2	2	2	2	2	1	2	2	1	1	1	2	2
3	2	2	2	2	2	4	1	1	2	1	2	1	1	2	4	3	1	2	1	2	1	1	2	2	2	2	2	2	1	2	2	2	2	3	1	2
2	1	3	2	4	1	5	2	1	2	1	2	2	2	2	4	4	2	1	2	2	2	2	4	2	2	2	1	2	1	2	2	1	2	1	1	2
2	2	2	1	4	1	4	1	2	2	2	2	2	4	2	4	2	1	2	2	2	2	1	4	2	2	2	2	2	1	2	2	2	2	2	1	2
1	2	2	2	2	1	4	1	1	2	1	2	1	1	2	4	3	1	2	4	2	1	1	2	2	2	2	1	2	1	2	2	1	2	1	1	2
2	1	1	2	4	2	2	2	3	1	4	2	2	3	4	4	1	1	2	2	2	2	2	2	2	2	2	1	2	1	2	2	1	2	1	1	2
2	1	3	2	3	1	4	1	1	2	1	1	2	4	2	4	4	1	1	4	2	2	1	4	1	2	2	2	2	2	2	2	1	2	1	2	2
3	1	1	2	3	1	5	3	1	2	2	2	2	2	3	4	4	2	2	4	2	2	2	3	1	2	1	1	2	1	2	2	1	1	1	1	2
