# Supplementary material for: Exploring the correlates of frequency of Tai Chi Chuan participation among Chinese adults in an urban context
Source: Front Psychol. 2025 Nov 17;16:1612546. doi: 10.3389/fpsyg.2025.1612546 (PMC12666526; doi:10.3389/fpsyg.2025.1612546)
Supplement: Supplementary file 2 [file Table_2.XLSX]

## Sheet: Sheet1
相关性
			Age	Gender	Education	Children	Typesofworkorganizations	Natureoflabor	Workhours	Alcohol	Health#10problems	Health#10perception	Yearsof#10participation	Duration	InvestmentRMB	Migration	Alternate#10space	Distance	Competitions#10preparation#10motivation	Watched#10competitions	Awards	Current#10othermartial#10arts	Combat#10motivation	Health#10motivation	Mental#10problems	Partners	Indoorspace
斯皮尔曼 Rho	Age	相关系数	1	0.049	-.197**	.303**	.308**	-.205**	-.451**	-.094**	-0.029	-.147**	-.246**	0.026	-.282**	-.143**	-.256**	-.305**	-0.011	-0.059	-.275**	-0.039	-0.053	-.174**	0.045	-.288**	-0.049
		显著性（双尾）	.	0.123	0	0	0	0	0	0.003	0.366	0	0	0.415	0	0	0	0	0.726	0.061	0	0.216	0.093	0	0.152	0	0.124
		N	998	998	998	998	998	998	998	998	998	998	998	998	998	998	998	998	998	998	998	998	998	998	998	998	998
	Gender	相关系数	0.049	1	-0.01	0.003	0.034	.074*	-.236**	-.343**	.080*	-.084**	.067*	0.056	.104**	0.004	.090**	.095**	.115**	0.024	0.046	0.062	0.019	0.007	0.039	-0.024	0
		显著性（双尾）	0.123	.	0.744	0.915	0.28	0.02	0	0	0.012	0.008	0.033	0.074	0.001	0.911	0.005	0.003	0	0.44	0.145	0.051	0.545	0.827	0.219	0.45	0.995
		N	998	998	998	998	998	998	998	998	998	998	998	998	998	998	998	998	998	998	998	998	998	998	998	998	998
	Education	相关系数	-.197**	-0.01	1	-0.061	0.048	0.028	.067*	0.027	.150**	0.028	.179**	-.155**	.253**	0.029	.431**	.255**	0.035	0.05	.358**	0.031	-.087**	.210**	-.093**	.210**	.091**
		显著性（双尾）	0	0.744	.	0.055	0.132	0.373	0.035	0.401	0	0.383	0	0	0	0.352	0	0	0.263	0.111	0	0.324	0.006	0	0.003	0	0.004
		N	998	998	998	998	998	998	998	998	998	998	998	998	998	998	998	998	998	998	998	998	998	998	998	998	998
	Children	相关系数	.303**	0.003	-0.061	1	.097**	-.177**	-.240**	-0.058	-0.019	-0.015	-.148**	.161**	-.247**	-.071*	-.231**	-.293**	-.071*	-0.025	-.194**	-0.036	-.065*	-.223**	0.027	-.161**	-.066*
		显著性（双尾）	0	0.915	0.055	.	0.002	0	0	0.067	0.548	0.631	0	0	0	0.025	0	0	0.025	0.438	0	0.25	0.04	0	0.39	0	0.037
		N	998	998	998	998	998	998	998	998	998	998	998	998	998	998	998	998	998	998	998	998	998	998	998	998	998
	Typesofworkorganizations	相关系数	.308**	0.034	0.048	.097**	1	-.153**	-.273**	-.104**	-0.015	-0.047	-0.054	-0.017	-0.011	-.119**	-.094**	-.077*	0.043	0.025	-0.05	-0.037	-0.002	-0.044	.071*	-.122**	-0.051
		显著性（双尾）	0	0.28	0.132	0.002	.	0	0	0.001	0.647	0.139	0.088	0.585	0.73	0	0.003	0.015	0.177	0.433	0.113	0.245	0.937	0.162	0.024	0	0.11
		N	998	998	998	998	998	998	998	998	998	998	998	998	998	998	998	998	998	998	998	998	998	998	998	998	998
	Natureoflabor	相关系数	-.205**	.074*	0.028	-.177**	-.153**	1	.097**	-0.008	0.02	0.007	.107**	-0.06	.198**	0.005	.195**	.240**	0.044	-0.005	.146**	0.052	0.057	.158**	-0.05	.142**	0.011
		显著性（双尾）	0	0.02	0.373	0	0	.	0.002	0.8	0.529	0.826	0.001	0.058	0	0.88	0	0	0.167	0.881	0	0.103	0.074	0	0.112	0	0.733
		N	998	998	998	998	998	998	998	998	998	998	998	998	998	998	998	998	998	998	998	998	998	998	998	998	998
	Workhours	相关系数	-.451**	-.236**	.067*	-.240**	-.273**	.097**	1	.255**	0.021	.118**	.098**	-.092**	.067*	.108**	.081*	0.06	-0.056	-0.027	.107**	-0.013	.064*	.153**	-0.038	.156**	0.049
		显著性（双尾）	0	0	0.035	0	0	0.002	.	0	0.504	0	0.002	0.004	0.034	0.001	0.01	0.057	0.076	0.39	0.001	0.673	0.042	0	0.234	0	0.119
		N	998	998	998	998	998	998	998	998	998	998	998	998	998	998	998	998	998	998	998	998	998	998	998	998	998
	Alcohol	相关系数	-.094**	-.343**	0.027	-0.058	-.104**	-0.008	.255**	1	-.141**	0.05	0.032	-.069*	-0.04	.072*	0.009	0.014	-.124**	-0.003	-0.023	-.091**	-0.011	.073*	-0.024	0.04	-0.001
		显著性（双尾）	0.003	0	0.401	0.067	0.001	0.8	0	.	0	0.116	0.311	0.03	0.212	0.024	0.778	0.661	0	0.933	0.467	0.004	0.723	0.021	0.441	0.206	0.975
		N	998	998	998	998	998	998	998	998	998	998	998	998	998	998	998	998	998	998	998	998	998	998	998	998	998
	Health#10problems	相关系数	-0.029	.080*	.150**	-0.019	-0.015	0.02	0.021	-.141**	1	0.041	-0.001	-0.034	.070*	0.03	.177**	.127**	.073*	-0.052	0.037	0.031	-0.049	.105**	-0.047	0.02	0.057
		显著性（双尾）	0.366	0.012	0	0.548	0.647	0.529	0.504	0	.	0.19	0.976	0.286	0.027	0.351	0	0	0.02	0.102	0.241	0.333	0.125	0.001	0.134	0.526	0.072
		N	998	998	998	998	998	998	998	998	998	998	998	998	998	998	998	998	998	998	998	998	998	998	998	998	998
	Health#10perception	相关系数	-.147**	-.084**	0.028	-0.015	-0.047	0.007	.118**	0.05	0.041	1	0.013	-0.013	-0.038	-0.024	-.073*	-0.043	-.106**	-0.03	-0.018	-0.007	-.084**	-0.021	.105**	0.04	0.014
		显著性（双尾）	0	0.008	0.383	0.631	0.139	0.826	0	0.116	0.19	.	0.68	0.692	0.233	0.448	0.021	0.172	0.001	0.34	0.575	0.819	0.008	0.503	0.001	0.203	0.66
		N	998	998	998	998	998	998	998	998	998	998	998	998	998	998	998	998	998	998	998	998	998	998	998	998	998
	Yearsof#10participation	相关系数	-.246**	.067*	.179**	-.148**	-0.054	.107**	.098**	0.032	-0.001	0.013	1	-0.041	.172**	.067*	.160**	.153**	.129**	.107**	.215**	.099**	.078*	0.046	-0.041	.159**	0.008
		显著性（双尾）	0	0.033	0	0	0.088	0.001	0.002	0.311	0.976	0.68	.	0.198	0	0.034	0	0	0	0.001	0	0.002	0.014	0.144	0.192	0	0.801
		N	998	998	998	998	998	998	998	998	998	998	998	998	998	998	998	998	998	998	998	998	998	998	998	998	998
	Duration	相关系数	0.026	0.056	-.155**	.161**	-0.017	-0.06	-.092**	-.069*	-0.034	-0.013	-0.041	1	-.203**	-0.014	-.234**	-.212**	-.062*	0.022	-.172**	-0.007	-0.016	-.271**	.221**	-.232**	-0.033
		显著性（双尾）	0.415	0.074	0	0	0.585	0.058	0.004	0.03	0.286	0.692	0.198	.	0	0.649	0	0	0.049	0.488	0	0.821	0.605	0	0	0	0.292
		N	998	998	998	998	998	998	998	998	998	998	998	998	998	998	998	998	998	998	998	998	998	998	998	998	998
	InvestmentRMB	相关系数	-.282**	.104**	.253**	-.247**	-0.011	.198**	.067*	-0.04	.070*	-0.038	.172**	-.203**	1	0.029	.468**	.443**	.172**	0.048	.365**	.148**	.097**	.288**	-.145**	.237**	.077*
		显著性（双尾）	0	0.001	0	0	0.73	0	0.034	0.212	0.027	0.233	0	0	.	0.362	0	0	0	0.127	0	0	0.002	0	0	0	0.015
		N	998	998	998	998	998	998	998	998	998	998	998	998	998	998	998	998	998	998	998	998	998	998	998	998	998
	Migration	相关系数	-.143**	0.004	0.029	-.071*	-.119**	0.005	.108**	.072*	0.03	-0.024	.067*	-0.014	0.029	1	0.055	0.033	-0.055	-0.054	0.007	0.011	-0.043	0.041	-0.046	0.048	-0.01
		显著性（双尾）	0	0.911	0.352	0.025	0	0.88	0.001	0.024	0.351	0.448	0.034	0.649	0.362	.	0.084	0.299	0.085	0.086	0.816	0.727	0.174	0.199	0.144	0.13	0.764
		N	998	998	998	998	998	998	998	998	998	998	998	998	998	998	998	998	998	998	998	998	998	998	998	998	998
	Alternate#10space	相关系数	-.256**	.090**	.431**	-.231**	-.094**	.195**	.081*	0.009	.177**	-.073*	.160**	-.234**	.468**	0.055	1	.540**	.173**	0.039	.472**	.067*	.072*	.259**	-.144**	.362**	.102**
		显著性（双尾）	0	0.005	0	0	0.003	0	0.01	0.778	0	0.021	0	0	0	0.084	.	0	0	0.221	0	0.034	0.024	0	0	0	0.001
		N	998	998	998	998	998	998	998	998	998	998	998	998	998	998	998	998	998	998	998	998	998	998	998	998	998
	Distance	相关系数	-.305**	.095**	.255**	-.293**	-.077*	.240**	0.06	0.014	.127**	-0.043	.153**	-.212**	.443**	0.033	.540**	1	.156**	0.006	.392**	0.048	.115**	.305**	-.130**	.280**	.098**
		显著性（双尾）	0	0.003	0	0	0.015	0	0.057	0.661	0	0.172	0	0	0	0.299	0	.	0	0.855	0	0.133	0	0	0	0	0.002
		N	998	998	998	998	998	998	998	998	998	998	998	998	998	998	998	998	998	998	998	998	998	998	998	998	998
	Competitions#10preparation#10motivation	相关系数	-0.011	.115**	0.035	-.071*	0.043	0.044	-0.056	-.124**	.073*	-.106**	.129**	-.062*	.172**	-0.055	.173**	.156**	1	.152**	.246**	0.038	.155**	.076*	-0.002	0.047	0.006
		显著性（双尾）	0.726	0	0.263	0.025	0.177	0.167	0.076	0	0.02	0.001	0	0.049	0	0.085	0	0	.	0	0	0.233	0	0.016	0.954	0.142	0.854
		N	998	998	998	998	998	998	998	998	998	998	998	998	998	998	998	998	998	998	998	998	998	998	998	998	998
	Watched#10competitions	相关系数	-0.059	0.024	0.05	-0.025	0.025	-0.005	-0.027	-0.003	-0.052	-0.03	.107**	0.022	0.048	-0.054	0.039	0.006	.152**	1	.157**	0.011	0.024	-0.026	-0.028	.081*	.069*
		显著性（双尾）	0.061	0.44	0.111	0.438	0.433	0.881	0.39	0.933	0.102	0.34	0.001	0.488	0.127	0.086	0.221	0.855	0	.	0	0.727	0.442	0.413	0.385	0.011	0.028
		N	998	998	998	998	998	998	998	998	998	998	998	998	998	998	998	998	998	998	998	998	998	998	998	998	998
	Awards	相关系数	-.275**	0.046	.358**	-.194**	-0.05	.146**	.107**	-0.023	0.037	-0.018	.215**	-.172**	.365**	0.007	.472**	.392**	.246**	.157**	1	.096**	.091**	.215**	-.151**	.253**	.099**
		显著性（双尾）	0	0.145	0	0	0.113	0	0.001	0.467	0.241	0.575	0	0	0	0.816	0	0	0	0	.	0.002	0.004	0	0	0	0.002
		N	998	998	998	998	998	998	998	998	998	998	998	998	998	998	998	998	998	998	998	998	998	998	998	998	998
	Current#10othermartial#10arts	相关系数	-0.039	0.062	0.031	-0.036	-0.037	0.052	-0.013	-.091**	0.031	-0.007	.099**	-0.007	.148**	0.011	.067*	0.048	0.038	0.011	.096**	1	.112**	.065*	-0.031	-0.006	.075*
		显著性（双尾）	0.216	0.051	0.324	0.25	0.245	0.103	0.673	0.004	0.333	0.819	0.002	0.821	0	0.727	0.034	0.133	0.233	0.727	0.002	.	0	0.041	0.331	0.858	0.018
		N	998	998	998	998	998	998	998	998	998	998	998	998	998	998	998	998	998	998	998	998	998	998	998	998	998
	Combat#10motivation	相关系数	-0.053	0.019	-.087**	-.065*	-0.002	0.057	.064*	-0.011	-0.049	-.084**	.078*	-0.016	.097**	-0.043	.072*	.115**	.155**	0.024	.091**	.112**	1	.063*	-0.039	.094**	0.014
		显著性（双尾）	0.093	0.545	0.006	0.04	0.937	0.074	0.042	0.723	0.125	0.008	0.014	0.605	0.002	0.174	0.024	0	0	0.442	0.004	0	.	0.048	0.215	0.003	0.67
		N	998	998	998	998	998	998	998	998	998	998	998	998	998	998	998	998	998	998	998	998	998	998	998	998	998
	Health#10motivation	相关系数	-.174**	0.007	.210**	-.223**	-0.044	.158**	.153**	.073*	.105**	-0.021	0.046	-.271**	.288**	0.041	.259**	.305**	.076*	-0.026	.215**	.065*	.063*	1	-.110**	.149**	.067*
		显著性（双尾）	0	0.827	0	0	0.162	0	0	0.021	0.001	0.503	0.144	0	0	0.199	0	0	0.016	0.413	0	0.041	0.048	.	0.001	0	0.034
		N	998	998	998	998	998	998	998	998	998	998	998	998	998	998	998	998	998	998	998	998	998	998	998	998	998
	Mental#10problems	相关系数	0.045	0.039	-.093**	0.027	.071*	-0.05	-0.038	-0.024	-0.047	.105**	-0.041	.221**	-.145**	-0.046	-.144**	-.130**	-0.002	-0.028	-.151**	-0.031	-0.039	-.110**	1	-.141**	0.027
		显著性（双尾）	0.152	0.219	0.003	0.39	0.024	0.112	0.234	0.441	0.134	0.001	0.192	0	0	0.144	0	0	0.954	0.385	0	0.331	0.215	0.001	.	0	0.392
		N	998	998	998	998	998	998	998	998	998	998	998	998	998	998	998	998	998	998	998	998	998	998	998	998	998
	Partners	相关系数	-.288**	-0.024	.210**	-.161**	-.122**	.142**	.156**	0.04	0.02	0.04	.159**	-.232**	.237**	0.048	.362**	.280**	0.047	.081*	.253**	-0.006	.094**	.149**	-.141**	1	.071*
		显著性（双尾）	0	0.45	0	0	0	0	0	0.206	0.526	0.203	0	0	0	0.13	0	0	0.142	0.011	0	0.858	0.003	0	0	.	0.025
		N	998	998	998	998	998	998	998	998	998	998	998	998	998	998	998	998	998	998	998	998	998	998	998	998	998
	Indoorspace	相关系数	-0.049	0	.091**	-.066*	-0.051	0.011	0.049	-0.001	0.057	0.014	0.008	-0.033	.077*	-0.01	.102**	.098**	0.006	.069*	.099**	.075*	0.014	.067*	0.027	.071*	1
		显著性（双尾）	0.124	0.995	0.004	0.037	0.11	0.733	0.119	0.975	0.072	0.66	0.801	0.292	0.015	0.764	0.001	0.002	0.854	0.028	0.002	0.018	0.67	0.034	0.392	0.025	.
		N	998	998	998	998	998	998	998	998	998	998	998	998	998	998	998	998	998	998	998	998	998	998	998	998	998
** 在 0.01 级别（双尾），相关性显著。
* 在 0.05 级别（双尾），相关性显著。
